# Supplementary material for: A review of the Cholevinae from the island of Borneo (Coleoptera, Leiodidae)
Source: Zookeys. 2018 Jul 30;(777):57–108. doi: 10.3897/zookeys.777.23212 (PMC6079114; doi:10.3897/zookeys.777.23212)
Supplement: XML Treatment for Micronemadus sondaicus [file zookeys.777.23212-treatment2.xml]

<!DOCTYPE tp:taxon-treatment
  PUBLIC "-//TaxonX//DTD Taxonomic Treatment Publishing DTD v0 20100105//EN" "tax-treatment-NSO.dtd">
<tp:taxon-treatment xmlns:tp="http://www.plazi.org/taxpub"><tp:treatment-meta><kwd-group><label>Taxon classification</label><kwd><named-content xmlns:xlink="http://www.w3.org/1999/xlink" content-type="kingdom">Animalia</named-content></kwd><kwd><named-content xmlns:xlink="http://www.w3.org/1999/xlink" content-type="order">Coleoptera</named-content></kwd><kwd><named-content xmlns:xlink="http://www.w3.org/1999/xlink" content-type="family">Leiodidae</named-content></kwd></kwd-group><mixed-citation publication-type="journal"><person-group><name><surname>Schilthuizen</surname><given-names>Menno</given-names></name><name><surname>Perreau</surname><given-names>Michel</given-names></name><name><surname>Njunjić</surname><given-names>Iva</given-names></name></person-group><article-title>A review of the <tp:taxon-name><tp:taxon-name-part taxon-name-part-type="subfamily">Cholevinae</tp:taxon-name-part></tp:taxon-name> from the island of Borneo (<tp:taxon-name><tp:taxon-name-part taxon-name-part-type="order">Coleoptera</tp:taxon-name-part></tp:taxon-name>, <tp:taxon-name><tp:taxon-name-part taxon-name-part-type="family">Leiodidae</tp:taxon-name-part></tp:taxon-name>)</article-title><source>Zookeys</source><day>30</day><month>7</month><year>2018</year><volume>2018</volume><issue>777</issue><fpage>57</fpage><lpage>108</lpage><pub-id pub-id-type="doi">10.3897/zookeys.777.23212</pub-id></mixed-citation></tp:treatment-meta><tp:nomenclature><tp:taxon-name>
              <tp:taxon-name-part taxon-name-part-type="genus" reg="Micronemadus">Micronemadus</tp:taxon-name-part>
              <tp:taxon-name-part taxon-name-part-type="species" reg="sondaicus">sondaicus</tp:taxon-name-part>
              <object-id xmlns:xlink="http://www.w3.org/1999/xlink" content-type="zoobank" xlink:type="simple">http://zoobank.org/8AA2A703-76B4-4DCE-BFD3-8E19943EA8BA</object-id>
            </tp:taxon-name><tp:taxon-authority>Schilthuizen &amp; Perreau</tp:taxon-authority><tp:taxon-status xmlns:xlink="http://www.w3.org/1999/xlink" xlink:type="simple">sp. n.</tp:taxon-status><xref ref-type="fig" rid="F1">Figure 1a, c–f</xref></tp:nomenclature><tp:treatment-sec sec-type="material" id="SECID0EEAAE"><title>Material.</title><p><bold>Holotype</bold>: Malaysia, Sabah, Crocker Range Park, Inobong, <named-content xmlns:xlink="http://www.w3.org/1999/xlink" content-type="dwc:verbatimCoordinates" xlink:type="simple"><named-content content-type="geo-json" specific-use="{&#34;type&#34;:&#34;Point&#34;,&#34;coordinates&#34;:[116.139383,5.854417]}" id="NCID0EPAAE" xlink:type="simple">5°51.265'N, 116°08.363'E</named-content></named-content>, 500 m elev., 21–23.ix.2012 (leg. M. Schilthuizen, Crocker Range / Kinabalu Expedition, <named-content xmlns:xlink="http://www.w3.org/1999/xlink" content-type="dwc:institutional_code" xlink:type="simple">RMNH</named-content>.INS.555641), male. <bold>Paratypes</bold>: <italic>Sabah.</italic> Crocker Range Park, Inobong, <named-content xmlns:xlink="http://www.w3.org/1999/xlink" content-type="dwc:verbatimCoordinates" xlink:type="simple"><named-content content-type="geo-json" specific-use="{&#34;type&#34;:&#34;Point&#34;,&#34;coordinates&#34;:[116.140000,5.855000]}" id="NCID0EABAE" xlink:type="simple">5°51.3'N, 116°08.4'E</named-content></named-content>, 500 m elev., 21–23.ix.2012 (leg. M. Schilthuizen, Crocker Range / Kinabalu Expedition, <named-content xmlns:xlink="http://www.w3.org/1999/xlink" content-type="dwc:institutional_code" xlink:type="simple">RMNH</named-content>.INS.555640, 555642), 2 individuals; Crocker Range, Gunung Alab, xii.2009 (leg. M. Schilthuizen, <named-content xmlns:xlink="http://www.w3.org/1999/xlink" content-type="dwc:institutional_code" xlink:type="simple">RMNH</named-content>.INS.63291, 63310, 63295), 3 individuals; Crocker Range, along the road from Kota Kinabalu to Tambunan, near Rafflesia Park, <named-content xmlns:xlink="http://www.w3.org/1999/xlink" content-type="dwc:verbatimCoordinates" xlink:type="simple"><named-content content-type="geo-json" specific-use="{&#34;type&#34;:&#34;Point&#34;,&#34;coordinates&#34;:[116.346667,5.773333]}" id="NCID0ESBAE" xlink:type="simple">5°46.4'N, 116°20.8'E</named-content></named-content>, 1350 m elev., baited pitfall trap, 2001 (leg. M. Schilthuizen, <named-content xmlns:xlink="http://www.w3.org/1999/xlink" content-type="dwc:institutional_code" xlink:type="simple">RMNH</named-content>.INS.549293–549295), 3 individuals; Kinabalu Park, Headquarters Area, Liwagu Trail, <named-content xmlns:xlink="http://www.w3.org/1999/xlink" content-type="dwc:verbatimCoordinates" xlink:type="simple"><named-content content-type="geo-json" specific-use="{&#34;type&#34;:&#34;Point&#34;,&#34;coordinates&#34;:[116.545000,6.008117]}" id="NCID0E6BAE" xlink:type="simple">6°0.487'N, 116°32.7'E</named-content></named-content>, pitfall with chicken, 2.iv.2016 (leg. M. Schilthuizen, I. Njunjić &amp; F. Feijen, <named-content xmlns:xlink="http://www.w3.org/1999/xlink" content-type="dwc:institutional_code" xlink:type="simple">BORN</named-content>, <named-content xmlns:xlink="http://www.w3.org/1999/xlink" content-type="dwc:institutional_code" xlink:type="simple">RMNH</named-content>.INS.1086143–1086158), 36 individuals. Kinabalu Park, Sayap, ix.2012 (leg. M. Schilthuizen, Crocker Range / Kinabalu Expedition, BOR/COL/14178–14193), 16 individuals. <italic>Sarawak.</italic> Gunung Mulu National Park, many localities between 100 and 950 m elev., iii–viii.1978 (leg. P. M. Hammond &amp; J. E. Marshall, <named-content xmlns:xlink="http://www.w3.org/1999/xlink" content-type="dwc:institutional_code" xlink:type="simple">NHMUK</named-content> BM 1978–49), 131 specimens.</p></tp:treatment-sec><tp:treatment-sec sec-type="description" id="SECID0EVCAE"><title>Description.</title><p>Length: 2.0–2.6 mm. Colouration: in fully coloured individuals dark brown to black, margins of pronotum and front half of the elytra reddish brown, entirely covered in reddish brown setae; legs, palps, and basal three and final antennomeres light reddish brown; antennomeres 4–10 darker (Figure <xref ref-type="fig" rid="F1">1a</xref>). Pronotum: small, much narrower than the elytra, ca. 2 times as broad as wide, with the greatest width slightly frontal of the caudal angles; basal margin gently emarginated near the angle, and with an angular sinuosity in the centre, on either side of the scutellum. Elytra: rounded at the apex, 1.25 times as long as jointly wide (length measured from the caudal tip of the scutellum to the apex of the elytra). Winged. Male protarsi: slightly narrower than the protibia, segments 1–4 as long as wide. Aedeagus: median lobe pointed, nearly perfectly triangular, parameres slender, extending far beyond the tip of the median lobe (Figure <xref ref-type="fig" rid="F1">1c</xref>). Female sternite VIII caudally broadly rounded, rostrally tapering into a narrow tip.</p></tp:treatment-sec><tp:treatment-sec sec-type="Differential diagnosis" id="SECID0EDDAE"><title>Differential diagnosis.</title><p>Similar to <italic><tp:taxon-name><tp:taxon-name-part taxon-name-part-type="genus" reg="Micronemadus">M.</tp:taxon-name-part><tp:taxon-name-part taxon-name-part-type="species" reg="pusillimus">pusillimus</tp:taxon-name-part></tp:taxon-name></italic> (Kraatz, 1877), described from Japan, but compared with Japanese specimens of <italic><tp:taxon-name><tp:taxon-name-part taxon-name-part-type="genus" reg="Micronemadus">M.</tp:taxon-name-part><tp:taxon-name-part taxon-name-part-type="species" reg="pusillimus">pusillimus</tp:taxon-name-part></tp:taxon-name></italic> that we have seen, <italic><tp:taxon-name><tp:taxon-name-part taxon-name-part-type="genus" reg="Micronemadus">M.</tp:taxon-name-part><tp:taxon-name-part taxon-name-part-type="species" reg="sondaicus">sondaicus</tp:taxon-name-part></tp:taxon-name></italic> is larger, more uniformly coloured (Figure <xref ref-type="fig" rid="F1">1a</xref>; Japanese <italic><tp:taxon-name><tp:taxon-name-part taxon-name-part-type="genus" reg="Micronemadus">M.</tp:taxon-name-part><tp:taxon-name-part taxon-name-part-type="species" reg="pusillimus">pusillimus</tp:taxon-name-part></tp:taxon-name></italic> have a more strikingly dark pronotum), has a simple triangular shape of the median lobe of the aedeagus (in <italic><tp:taxon-name><tp:taxon-name-part taxon-name-part-type="genus" reg="Micronemadus">M.</tp:taxon-name-part><tp:taxon-name-part taxon-name-part-type="species" reg="pusillimus">pusillimus</tp:taxon-name-part></tp:taxon-name></italic>, the apex is separately acuminate; see Figure <xref ref-type="fig" rid="F1">1b</xref>), and more slender parameres (Figure <xref ref-type="fig" rid="F1">1c</xref>). The female sternite VIII in <italic><tp:taxon-name><tp:taxon-name-part taxon-name-part-type="genus" reg="Micronemadus">M.</tp:taxon-name-part><tp:taxon-name-part taxon-name-part-type="species" reg="pusillimus">pusillimus</tp:taxon-name-part></tp:taxon-name></italic> is more slender and rostrally not as narrowly tapered as in <italic><tp:taxon-name><tp:taxon-name-part taxon-name-part-type="genus" reg="Micronemadus">M.</tp:taxon-name-part><tp:taxon-name-part taxon-name-part-type="species" reg="sondaicus">sondaicus</tp:taxon-name-part></tp:taxon-name></italic>. <italic><tp:taxon-name><tp:taxon-name-part taxon-name-part-type="genus" reg="Micronemadus">M.</tp:taxon-name-part><tp:taxon-name-part taxon-name-part-type="species" reg="ruzickai">ruzickai</tp:taxon-name-part></tp:taxon-name></italic> Perreau, 2004 differs by the parameres that are even more massive than in <italic><tp:taxon-name><tp:taxon-name-part taxon-name-part-type="genus" reg="Micronemadus">M.</tp:taxon-name-part><tp:taxon-name-part taxon-name-part-type="species" reg="pusillimus">pusillimus</tp:taxon-name-part></tp:taxon-name></italic>.</p><fig id="F1" position="float" orientation="portrait"><label>Figure 1.</label><caption><p><italic><tp:taxon-name><tp:taxon-name-part taxon-name-part-type="genus" reg="Micronemadus">Micronemadus</tp:taxon-name-part></tp:taxon-name></italic>. <bold>a</bold><italic><tp:taxon-name><tp:taxon-name-part taxon-name-part-type="genus" reg="Micronemadus">M.</tp:taxon-name-part><tp:taxon-name-part taxon-name-part-type="species" reg="sondaicus">sondaicus</tp:taxon-name-part></tp:taxon-name></italic> sp. n. habitus (paratype female, Sarawak, Gunung Mulu) <bold>b</bold><italic><tp:taxon-name><tp:taxon-name-part taxon-name-part-type="genus" reg="Micronemadus">M.</tp:taxon-name-part><tp:taxon-name-part taxon-name-part-type="species" reg="pusillimus">pusillimus</tp:taxon-name-part></tp:taxon-name></italic> (Kraatz) aedeagus, Sarawak, Gunung Mulu <bold>c</bold><italic><tp:taxon-name><tp:taxon-name-part taxon-name-part-type="genus" reg="Micronemadus">M.</tp:taxon-name-part><tp:taxon-name-part taxon-name-part-type="species" reg="sondaicus">sondaicus</tp:taxon-name-part></tp:taxon-name></italic> sp. n. aedeagus Sarawak, Gunung Mulu <bold>d</bold><italic><tp:taxon-name><tp:taxon-name-part taxon-name-part-type="genus" reg="Micronemadus">M.</tp:taxon-name-part><tp:taxon-name-part taxon-name-part-type="species" reg="sondaicus">sondaicus</tp:taxon-name-part></tp:taxon-name></italic> sp. n. endophallus, Sarawak, Gunung Mulu <bold>e</bold><italic><tp:taxon-name><tp:taxon-name-part taxon-name-part-type="genus" reg="Micronemadus">M.</tp:taxon-name-part><tp:taxon-name-part taxon-name-part-type="species" reg="sondaicus">sondaicus</tp:taxon-name-part></tp:taxon-name></italic> sp. n. male urite IX, Sarawak, Gunung Mulu <bold>f</bold><italic><tp:taxon-name><tp:taxon-name-part taxon-name-part-type="genus" reg="Micronemadus">M.</tp:taxon-name-part><tp:taxon-name-part taxon-name-part-type="species" reg="sondaicus">sondaicus</tp:taxon-name-part></tp:taxon-name></italic> sp. n. female sternite VIII, Sarawak, Gunung Mulu.</p></caption><graphic xmlns:xlink="http://www.w3.org/1999/xlink" xlink:href="zookeys-777-057-g001.jpg" position="float" orientation="portrait" xlink:type="simple" id="oo_220107.jpg"/></fig></tp:treatment-sec><tp:treatment-sec sec-type="DNA-barcodes" id="SECID0E1JAE"><title>DNA-barcodes.</title><p>In the <abbrev xmlns:xlink="http://www.w3.org/1999/xlink" content-type="institution" xlink:title="Barcode of Life Database" id="ABBRID0EAKAE" xlink:type="simple">BOLD</abbrev> database, COI sequences are available for the holotype (<named-content xmlns:xlink="http://www.w3.org/1999/xlink" content-type="dwc:institutional_code" xlink:type="simple">RMNH</named-content>.INS.555641) and two paratypes (<named-content xmlns:xlink="http://www.w3.org/1999/xlink" content-type="dwc:institutional_code" xlink:type="simple">RMNH</named-content>.INS.555640, 555642) from Inobong (Crocker Range) and also for the paratypes <named-content xmlns:xlink="http://www.w3.org/1999/xlink" content-type="dwc:institutional_code" xlink:type="simple">RMNH</named-content>.INS.549293–549295 from Gunung Alab (Crocker Range). See also under Remarks.</p></tp:treatment-sec><tp:treatment-sec sec-type="habitat" id="SECID0EUKAE"><title>Habitat and distribution.</title><p>Very common and widespread, in primary and secondary forest, 0–1850 m elev. In addition to the type material, we have seen seemingly conspecific material from many other localities in Sundaland, (Sabah, Sarawak, Peninsular Malaysia, Mindanao, Java, Bali) and also from Vietnam. <xref ref-type="bibr" rid="B8">Nishikawa’s (1989)</xref> records of <italic><tp:taxon-name><tp:taxon-name-part taxon-name-part-type="genus" reg="Micronemadus">M.</tp:taxon-name-part><tp:taxon-name-part taxon-name-part-type="species" reg="pusillimus">pusillimus</tp:taxon-name-part></tp:taxon-name></italic> from Peninsular Malaysia, Sabah, Sarawak, Java, and Bali (which we did not see) may also refer to <italic><tp:taxon-name><tp:taxon-name-part taxon-name-part-type="genus" reg="Micronemadus">M.</tp:taxon-name-part><tp:taxon-name-part taxon-name-part-type="species" reg="sondaicus">sondaicus</tp:taxon-name-part></tp:taxon-name></italic>. This overview suggests that <italic><tp:taxon-name><tp:taxon-name-part taxon-name-part-type="genus" reg="Micronemadus">M.</tp:taxon-name-part><tp:taxon-name-part taxon-name-part-type="species" reg="sondaicus">sondaicus</tp:taxon-name-part></tp:taxon-name></italic> is widespread in Southeast Asia (but see below under remarks).</p></tp:treatment-sec><tp:treatment-sec sec-type="remarks" id="SECID0E6LAE"><title>Remarks.</title><p>For many years, we considered this Borneo <italic><tp:taxon-name><tp:taxon-name-part taxon-name-part-type="genus" reg="Micronemadus">Micronemadus</tp:taxon-name-part></tp:taxon-name></italic>, which is usually the commonest leiodid in baited traps, as identical to <italic><tp:taxon-name><tp:taxon-name-part taxon-name-part-type="genus" reg="Micronemadus">M.</tp:taxon-name-part><tp:taxon-name-part taxon-name-part-type="species" reg="pusillimus">pusillimus</tp:taxon-name-part></tp:taxon-name></italic>. However, DNA-barcodes for Japanese individuals (<abbrev xmlns:xlink="http://www.w3.org/1999/xlink" content-type="institution" xlink:title="Barcode of Life Database" id="ABBRID0EXMAE" xlink:type="simple">BOLD</abbrev> BIN <ext-link xmlns:xlink="http://www.w3.org/1999/xlink" xlink:type="simple" ext-link-type="uri" xlink:href="http://boldsystems.org/index.php/Public_BarcodeCluster?clusteruri=BOLD:ABU9390">ABU9390</ext-link>) and Bornean individuals (<abbrev xmlns:xlink="http://www.w3.org/1999/xlink" content-type="institution" xlink:title="Barcode of Life Database" id="ABBRID0EBNAE" xlink:type="simple">BOLD</abbrev><abbrev xmlns:xlink="http://www.w3.org/1999/xlink" xlink:title="Barcode Index Numbers" id="ABBRID0EGNAE" xlink:type="simple">BINs</abbrev><ext-link xmlns:xlink="http://www.w3.org/1999/xlink" xlink:type="simple" ext-link-type="uri" xlink:href="http://boldsystems.org/index.php/Public_BarcodeCluster?clusteruri=BOLD:ABU9391">ABU9391</ext-link> and <ext-link xmlns:xlink="http://www.w3.org/1999/xlink" xlink:type="simple" ext-link-type="uri" xlink:href="http://boldsystems.org/index.php/Public_BarcodeCluster?clusteruri=BOLD:ACK0008">ACK0008</ext-link>) display a 17% sequence divergence, strongly suggesting that, despite the only slight morphological differences, <!--PageBreak-->these belong to separate, not closely related species. We suspect that <italic><tp:taxon-name><tp:taxon-name-part taxon-name-part-type="genus" reg="Micronemadus">M.</tp:taxon-name-part><tp:taxon-name-part taxon-name-part-type="species" reg="pusillimus">pusillimus</tp:taxon-name-part></tp:taxon-name></italic>, previously considered a very widespread Asian species (<xref ref-type="bibr" rid="B24">Szymczakowski 1964</xref>), may represent a complex of genetically strongly differentiated, but morphologically very similar taxa. In fact, among the DNA-barcoded specimens of <italic><tp:taxon-name><tp:taxon-name-part taxon-name-part-type="genus" reg="Micronemadus">M.</tp:taxon-name-part><tp:taxon-name-part taxon-name-part-type="species" reg="sondaicus">sondaicus</tp:taxon-name-part></tp:taxon-name></italic> from Sabah’s Crocker Range, we already see a 2.7% sequence divergence between highland and lowland populations, which has led the <abbrev xmlns:xlink="http://www.w3.org/1999/xlink" content-type="institution" xlink:title="Barcode of Life Database" id="ABBRID0EQOAE" xlink:type="simple">BOLD</abbrev> algorithm to place them into separate <abbrev xmlns:xlink="http://www.w3.org/1999/xlink" xlink:title="Barcode Index Numbers" id="ABBRID0EVOAE" xlink:type="simple">BINs</abbrev> (<ext-link xmlns:xlink="http://www.w3.org/1999/xlink" xlink:type="simple" ext-link-type="uri" xlink:href="http://boldsystems.org/index.php/Public_BarcodeCluster?clusteruri=ABU9391">BOLD:ABU9391</ext-link> and ACK008, respectively). At the moment, however, we consider <ext-link xmlns:xlink="http://www.w3.org/1999/xlink" xlink:type="simple" ext-link-type="uri" xlink:href="http://boldsystems.org/index.php/Public_BarcodeCluster?clusteruri=BOLD:ABU9391">ABU9391</ext-link> and ACK008 as conspecific.</p></tp:treatment-sec><tp:treatment-sec sec-type="etymology" id="SECID0EDPAE"><title>Etymology.</title><p>The name refers to the Sunda region, of which Borneo forms part (<italic><tp:taxon-name><tp:taxon-name-part taxon-name-part-type="genus" reg="Micronemadus"/><tp:taxon-name-part taxon-name-part-type="species" reg="sondaicus">sondaicus</tp:taxon-name-part></tp:taxon-name></italic> (L.) = from Sunda). We used the spelling <italic><tp:taxon-name><tp:taxon-name-part taxon-name-part-type="genus" reg="Micronemadus"/><tp:taxon-name-part taxon-name-part-type="species" reg="sondaicus">sondaicus</tp:taxon-name-part></tp:taxon-name></italic>, rather than <italic>sundaicus</italic>, to conform with other specific epithetons, such as <italic><tp:taxon-name><tp:taxon-name-part taxon-name-part-type="genus" reg="Rhinoceros">Rhinoceros</tp:taxon-name-part><tp:taxon-name-part taxon-name-part-type="species" reg="sondaicus">sondaicus</tp:taxon-name-part></tp:taxon-name></italic> Desmarest, 1822.</p></tp:treatment-sec><ref-list><ref id="B8"><mixed-citation xmlns:xlink="http://www.w3.org/1999/xlink" xlink:type="simple"><person-group><name name-style="western"><surname>Nishikawa</surname><given-names>M</given-names></name></person-group> (<year>1989</year>) <article-title>New records of <italic><tp:taxon-name><tp:taxon-name-part taxon-name-part-type="genus">Micronemadus</tp:taxon-name-part><tp:taxon-name-part taxon-name-part-type="species">pusillimus</tp:taxon-name-part></tp:taxon-name></italic> (<tp:taxon-name><tp:taxon-name-part taxon-name-part-type="order">Coleoptera</tp:taxon-name-part></tp:taxon-name>, <tp:taxon-name><tp:taxon-name-part taxon-name-part-type="family">Cholevidae</tp:taxon-name-part></tp:taxon-name>) from Malaysia and Indonesia.</article-title><source>Kanagawa-Chuho</source><volume>90</volume>: <fpage>158</fpage>–<lpage>160</lpage>.</mixed-citation></ref><ref id="B24"><mixed-citation xmlns:xlink="http://www.w3.org/1999/xlink" xlink:type="simple"><person-group><name name-style="western"><surname>Szymczakowski</surname><given-names>W</given-names></name></person-group> (<year>1964</year>) <article-title>Analyse systématique et zoogéographique des <tp:taxon-name><tp:taxon-name-part taxon-name-part-type="family">Catopidae</tp:taxon-name-part></tp:taxon-name> (<tp:taxon-name><tp:taxon-name-part taxon-name-part-type="order">Coleoptera</tp:taxon-name-part></tp:taxon-name>) de la Région orientale.</article-title><source>Acta Zoologica Cracoviensia</source><volume>9</volume>: <fpage>55</fpage>–<lpage>289</lpage>.</mixed-citation></ref></ref-list></tp:taxon-treatment>
