# Supplementary material for: A review of the Cholevinae from the island of Borneo (Coleoptera, Leiodidae)
Source: Zookeys. 2018 Jul 30;(777):57–108. doi: 10.3897/zookeys.777.23212 (PMC6079114; doi:10.3897/zookeys.777.23212)
Supplement: XML Treatment for Catops [file zookeys.777.23212-treatment3.xml]

<!DOCTYPE tp:taxon-treatment
  PUBLIC "-//TaxonX//DTD Taxonomic Treatment Publishing DTD v0 20100105//EN" "tax-treatment-NSO.dtd">
<tp:taxon-treatment xmlns:tp="http://www.plazi.org/taxpub"><tp:treatment-meta><kwd-group><label>Taxon classification</label><kwd><named-content xmlns:xlink="http://www.w3.org/1999/xlink" content-type="kingdom">Animalia</named-content></kwd><kwd><named-content xmlns:xlink="http://www.w3.org/1999/xlink" content-type="order">Coleoptera</named-content></kwd><kwd><named-content xmlns:xlink="http://www.w3.org/1999/xlink" content-type="family">Leiodidae</named-content></kwd></kwd-group><mixed-citation publication-type="journal"><person-group><name><surname>Schilthuizen</surname><given-names>Menno</given-names></name><name><surname>Perreau</surname><given-names>Michel</given-names></name><name><surname>Njunjić</surname><given-names>Iva</given-names></name></person-group><article-title>A review of the <tp:taxon-name><tp:taxon-name-part taxon-name-part-type="subfamily">Cholevinae</tp:taxon-name-part></tp:taxon-name> from the island of Borneo (<tp:taxon-name><tp:taxon-name-part taxon-name-part-type="order">Coleoptera</tp:taxon-name-part></tp:taxon-name>, <tp:taxon-name><tp:taxon-name-part taxon-name-part-type="family">Leiodidae</tp:taxon-name-part></tp:taxon-name>)</article-title><source>Zookeys</source><day>30</day><month>7</month><year>2018</year><volume>2018</volume><issue>777</issue><fpage>57</fpage><lpage>108</lpage><pub-id pub-id-type="doi">10.3897/zookeys.777.23212</pub-id></mixed-citation></tp:treatment-meta><tp:nomenclature><label>Genus:</label><tp:taxon-name>
              <tp:taxon-name-part taxon-name-part-type="genus" reg="Catops">Catops</tp:taxon-name-part>
            </tp:taxon-name><tp:taxon-authority>Paykull, 1798</tp:taxon-authority></tp:nomenclature><tp:treatment-sec sec-type="description" id="SECID0EURAE"><title>Description.</title><p>Fairly robust cholevines of sizes that range from just longer than 2 mm to almost 10 mm. Body fairly convex, pronotum relatively large, but usually narrower than the elytra. Elytra sometimes with traces of parallel longitudinal striae. Antennae with the 8<sup>th</sup> antennomere usually broader than long. In the male, the four first protarsomeres and the first mesotarsomere are dilated; also, the protibiae often are sexually dimorphic. Aedeagus: median lobe usually symmetric, elongated, lance-shaped, terminally rounded, truncate, acute, or two-pronged. Parameres usually thin, hair-like.</p></tp:treatment-sec></tp:taxon-treatment>
