# Supplementary material for: A review of the Cholevinae from the island of Borneo (Coleoptera, Leiodidae)
Source: Zookeys. 2018 Jul 30;(777):57–108. doi: 10.3897/zookeys.777.23212 (PMC6079114; doi:10.3897/zookeys.777.23212)
Supplement: XML Treatment for Catops pruinosus [file zookeys.777.23212-treatment4.xml]

<!DOCTYPE tp:taxon-treatment
  PUBLIC "-//TaxonX//DTD Taxonomic Treatment Publishing DTD v0 20100105//EN" "tax-treatment-NSO.dtd">
<tp:taxon-treatment xmlns:tp="http://www.plazi.org/taxpub"><tp:treatment-meta><kwd-group><label>Taxon classification</label><kwd><named-content xmlns:xlink="http://www.w3.org/1999/xlink" content-type="kingdom">Animalia</named-content></kwd><kwd><named-content xmlns:xlink="http://www.w3.org/1999/xlink" content-type="order">Coleoptera</named-content></kwd><kwd><named-content xmlns:xlink="http://www.w3.org/1999/xlink" content-type="family">Leiodidae</named-content></kwd></kwd-group><mixed-citation publication-type="journal"><person-group><name><surname>Schilthuizen</surname><given-names>Menno</given-names></name><name><surname>Perreau</surname><given-names>Michel</given-names></name><name><surname>Njunjić</surname><given-names>Iva</given-names></name></person-group><article-title>A review of the <tp:taxon-name><tp:taxon-name-part taxon-name-part-type="subfamily">Cholevinae</tp:taxon-name-part></tp:taxon-name> from the island of Borneo (<tp:taxon-name><tp:taxon-name-part taxon-name-part-type="order">Coleoptera</tp:taxon-name-part></tp:taxon-name>, <tp:taxon-name><tp:taxon-name-part taxon-name-part-type="family">Leiodidae</tp:taxon-name-part></tp:taxon-name>)</article-title><source>Zookeys</source><day>30</day><month>7</month><year>2018</year><volume>2018</volume><issue>777</issue><fpage>57</fpage><lpage>108</lpage><pub-id pub-id-type="doi">10.3897/zookeys.777.23212</pub-id></mixed-citation></tp:treatment-meta><tp:nomenclature><tp:taxon-name>
              <tp:taxon-name-part taxon-name-part-type="genus" reg="Catops">Catops</tp:taxon-name-part>
              <tp:taxon-name-part taxon-name-part-type="species" reg="pruinosus">pruinosus</tp:taxon-name-part>
            </tp:taxon-name><tp:taxon-authority>Schweiger, 1956</tp:taxon-authority><xref ref-type="fig" rid="F2">Figure 2</xref><!--PageBreak--><tp:nomenclature-citation-list><tp:nomenclature-citation><tp:taxon-name>
                  <tp:taxon-name-part taxon-name-part-type="genus" reg="Catops">Catops</tp:taxon-name-part>
                  <tp:taxon-name-part taxon-name-part-type="species" reg="pruinosus">pruinosus</tp:taxon-name-part>
                </tp:taxon-name><comment>Schweiger, 1956: 538, fig. 5; type from Kuatun, Fukien, China.</comment></tp:nomenclature-citation><tp:nomenclature-citation><tp:taxon-name>
                  <tp:taxon-name-part taxon-name-part-type="genus" reg="Catops">Catops</tp:taxon-name-part>
                  <tp:taxon-name-part taxon-name-part-type="species" reg="solitarius">solitarius</tp:taxon-name-part>
                </tp:taxon-name><comment>Szymczakowski, 1961: 129, figs 16–19; type from Sandakan, Sabah, Borneo (in <named-content xmlns:xlink="http://www.w3.org/1999/xlink" content-type="dwc:institutional_code" xlink:type="simple">NHMUK</named-content>).</comment></tp:nomenclature-citation></tp:nomenclature-citation-list></tp:nomenclature><tp:treatment-sec sec-type="material" id="SECID0EEUAE"><title>Material.</title><p><italic>Sabah.</italic> Sandakan (leg. W.B. Pryer, <named-content xmlns:xlink="http://www.w3.org/1999/xlink" content-type="dwc:institutional_code" xlink:type="simple">NHMUK</named-content> 1925–264). Holotype of <italic><tp:taxon-name><tp:taxon-name-part taxon-name-part-type="genus" reg="Catops">C.</tp:taxon-name-part><tp:taxon-name-part taxon-name-part-type="species" reg="solitarius">solitarius</tp:taxon-name-part></tp:taxon-name></italic> Szymczakowski (examination based on a photograph taken by Jan Růžička).</p></tp:treatment-sec><tp:treatment-sec sec-type="description" id="SECID0E3UAE"><title>Description.</title><p>Length: 3.9 mm. Habitus slender and elongated, somewhat flattened. Body reddish brown; head, centre of the pronotum, and centre of the elytra dark brown. Entire dorsum covered in orange setae. Antenna robust, 7<sup>th</sup> antennomere as wide as long, 6<sup>th</sup>, 8<sup>th</sup>, 9<sup>th</sup>, and 10<sup>th</sup> wider than long. Pronotum 1.54 times as wide as long, frontal and caudal margins straight, lateral margins curved, more strongly rostrad than caudad (greatest width of the pronotum slightly behind the centre), caudal angles broadly rounded; surface with dense, rasp-like punctuation and somewhat matte due <!--PageBreak-->to microsculpture. Elytra with fine punctuation, shagreened, and with slight indications of longitudinal striae, 1.27 times as wide as the pronotum, 1.3 times as long as jointly wide (length measured from the caudal tip of the scutellum to the apex of the elytra). Male unknown.</p></tp:treatment-sec><tp:treatment-sec sec-type="habitat" id="SECID0EOVAE"><title>Habitat and distribution.</title><p><italic><tp:taxon-name><tp:taxon-name-part taxon-name-part-type="genus" reg="Catops">Catops</tp:taxon-name-part><tp:taxon-name-part taxon-name-part-type="species" reg="pruinosus">pruinosus</tp:taxon-name-part></tp:taxon-name></italic> is known from a large latitudinal expanse along the East Asian coast: Shanghai, Fujian, and North Borneo. The only known record from Borneo (Sabah: Sandakan) is the female holotype of <italic><tp:taxon-name><tp:taxon-name-part taxon-name-part-type="genus" reg="Catops">C.</tp:taxon-name-part><tp:taxon-name-part taxon-name-part-type="species" reg="solitarius">solitarius</tp:taxon-name-part></tp:taxon-name></italic>, later synonymized with <italic><tp:taxon-name><tp:taxon-name-part taxon-name-part-type="genus" reg="Catops">C.</tp:taxon-name-part><tp:taxon-name-part taxon-name-part-type="species" reg="pruinosus">pruinosus</tp:taxon-name-part></tp:taxon-name></italic> (<xref ref-type="bibr" rid="B24">Szymczakowski 1964</xref>).</p><!--PageBreak--></tp:treatment-sec><tp:treatment-sec sec-type="remarks" id="SECID0E1WAE"><title>Remarks.</title><p><italic><tp:taxon-name><tp:taxon-name-part taxon-name-part-type="genus" reg="Catops">Catops</tp:taxon-name-part><tp:taxon-name-part taxon-name-part-type="species" reg="pruinosus">pruinosus</tp:taxon-name-part></tp:taxon-name></italic> is a member of the <italic><tp:taxon-name><tp:taxon-name-part taxon-name-part-type="genus" reg="Catops">C.</tp:taxon-name-part><tp:taxon-name-part taxon-name-part-type="species" reg="hilleri">hilleri</tp:taxon-name-part></tp:taxon-name></italic> group (<xref ref-type="bibr" rid="B24">Szymczakowski 1964</xref>), represented by ca. 30 species, primarily from central and eastern Asia (<xref ref-type="bibr" rid="B12">Perreau 2000</xref>). The diagnosis above is based on a photograph (Figure <xref ref-type="fig" rid="F2">2</xref>) of the holotype of <italic><tp:taxon-name><tp:taxon-name-part taxon-name-part-type="genus" reg="Catops">C.</tp:taxon-name-part><tp:taxon-name-part taxon-name-part-type="species" reg="solitarius">solitarius</tp:taxon-name-part></tp:taxon-name></italic>, as well as the description of <italic><tp:taxon-name><tp:taxon-name-part taxon-name-part-type="genus" reg="Catops">C.</tp:taxon-name-part><tp:taxon-name-part taxon-name-part-type="species" reg="solitarius">solitarius</tp:taxon-name-part></tp:taxon-name></italic> by Szymczakowksi (1961). In the absence of males, we are unsure whether the Borneo specimen is indeed conspecific with <italic><tp:taxon-name><tp:taxon-name-part taxon-name-part-type="genus" reg="Catops">C.</tp:taxon-name-part><tp:taxon-name-part taxon-name-part-type="species" reg="pruinosus">pruinosus</tp:taxon-name-part></tp:taxon-name></italic>. Indeed, we also doubt that the specimen truly derives from Borneo: despite many years of work in Borneo, we have never come across any <tp:taxon-name><tp:taxon-name-part taxon-name-part-type="tribe">Cholevini</tp:taxon-name-part></tp:taxon-name>. If members of such temperate-region groups exist in Borneo, we would expect them to occur in the highlands, rather than in coastal locations such as Sandakan. In fact, it is not impossible that the Sandakan specimen is a mislabelled Chinese specimen, as the collector, William Burgess Pryer, was active in Shanghai (where <italic><tp:taxon-name><tp:taxon-name-part taxon-name-part-type="genus" reg="Catops">C.</tp:taxon-name-part><tp:taxon-name-part taxon-name-part-type="species" reg="pruinosus">pruinosus</tp:taxon-name-part></tp:taxon-name></italic> is known to occur) immediately before moving to Sandakan (<xref ref-type="bibr" rid="B26">Tregonning 1954</xref>).</p><fig id="F2" position="float" orientation="portrait"><label>Figure 2.</label><caption><p><italic><tp:taxon-name><tp:taxon-name-part taxon-name-part-type="genus" reg="Catops">Catops</tp:taxon-name-part><tp:taxon-name-part taxon-name-part-type="species" reg="pruinosus">pruinosus</tp:taxon-name-part></tp:taxon-name></italic> Schweiger, habitus of the female holotype of <italic><tp:taxon-name><tp:taxon-name-part taxon-name-part-type="genus" reg="Catops">C.</tp:taxon-name-part><tp:taxon-name-part taxon-name-part-type="species" reg="solitarius">solitarius</tp:taxon-name-part></tp:taxon-name></italic> Szymczakowski from Sandakan (photograph Jan Růžička).</p></caption><graphic xmlns:xlink="http://www.w3.org/1999/xlink" xlink:href="zookeys-777-057-g002.jpg" position="float" orientation="portrait" xlink:type="simple" id="oo_220108.jpg"/></fig></tp:treatment-sec><ref-list><ref id="B24"><mixed-citation xmlns:xlink="http://www.w3.org/1999/xlink" xlink:type="simple"><person-group><name name-style="western"><surname>Szymczakowski</surname><given-names>W</given-names></name></person-group> (<year>1964</year>) <article-title>Analyse systématique et zoogéographique des <tp:taxon-name><tp:taxon-name-part taxon-name-part-type="family">Catopidae</tp:taxon-name-part></tp:taxon-name> (<tp:taxon-name><tp:taxon-name-part taxon-name-part-type="order">Coleoptera</tp:taxon-name-part></tp:taxon-name>) de la Région orientale.</article-title><source>Acta Zoologica Cracoviensia</source><volume>9</volume>: <fpage>55</fpage>–<lpage>289</lpage>.</mixed-citation></ref><ref id="B12"><mixed-citation xmlns:xlink="http://www.w3.org/1999/xlink" xlink:type="simple"><person-group><name name-style="western"><surname>Perreau</surname><given-names>M</given-names></name></person-group> (<year>2000</year>) <article-title>Catalogue des Coléoptères <tp:taxon-name><tp:taxon-name-part taxon-name-part-type="family">Leiodidae</tp:taxon-name-part></tp:taxon-name>: <tp:taxon-name><tp:taxon-name-part taxon-name-part-type="subfamily">Cholevinae</tp:taxon-name-part></tp:taxon-name> et <tp:taxon-name><tp:taxon-name-part taxon-name-part-type="subfamily">Platypsyllinae</tp:taxon-name-part></tp:taxon-name>.</article-title><source>Mémoires de la Société entomologique de France</source><volume>4</volume>: <fpage>1</fpage>–<lpage>460</lpage>.</mixed-citation></ref><ref id="B26"><mixed-citation xmlns:xlink="http://www.w3.org/1999/xlink" xlink:type="simple"><person-group><name name-style="western"><surname>Tregonning</surname><given-names>KG</given-names></name></person-group> (<year>1954</year>) <article-title>William Pryer, The Founder of Sandakan.</article-title><source>Journal of the Malayan Branch of the Royal Asiatic Society</source><volume>27</volume>(<issue>1</issue>): <fpage>35</fpage>–<lpage>50</lpage>.</mixed-citation></ref></ref-list></tp:taxon-treatment>
