# Supplementary material for: A review of the Cholevinae from the island of Borneo (Coleoptera, Leiodidae)
Source: Zookeys. 2018 Jul 30;(777):57–108. doi: 10.3897/zookeys.777.23212 (PMC6079114; doi:10.3897/zookeys.777.23212)
Supplement: XML Treatment for Baryodirus [file zookeys.777.23212-treatment5.xml]

<!DOCTYPE tp:taxon-treatment
  PUBLIC "-//TaxonX//DTD Taxonomic Treatment Publishing DTD v0 20100105//EN" "tax-treatment-NSO.dtd">
<tp:taxon-treatment xmlns:tp="http://www.plazi.org/taxpub"><tp:treatment-meta><kwd-group><label>Taxon classification</label><kwd><named-content xmlns:xlink="http://www.w3.org/1999/xlink" content-type="kingdom">Animalia</named-content></kwd><kwd><named-content xmlns:xlink="http://www.w3.org/1999/xlink" content-type="order">Coleoptera</named-content></kwd><kwd><named-content xmlns:xlink="http://www.w3.org/1999/xlink" content-type="family">Leiodidae</named-content></kwd></kwd-group><mixed-citation publication-type="journal"><person-group><name><surname>Schilthuizen</surname><given-names>Menno</given-names></name><name><surname>Perreau</surname><given-names>Michel</given-names></name><name><surname>Njunjić</surname><given-names>Iva</given-names></name></person-group><article-title>A review of the <tp:taxon-name><tp:taxon-name-part taxon-name-part-type="subfamily">Cholevinae</tp:taxon-name-part></tp:taxon-name> from the island of Borneo (<tp:taxon-name><tp:taxon-name-part taxon-name-part-type="order">Coleoptera</tp:taxon-name-part></tp:taxon-name>, <tp:taxon-name><tp:taxon-name-part taxon-name-part-type="family">Leiodidae</tp:taxon-name-part></tp:taxon-name>)</article-title><source>Zookeys</source><day>30</day><month>7</month><year>2018</year><volume>2018</volume><issue>777</issue><fpage>57</fpage><lpage>108</lpage><pub-id pub-id-type="doi">10.3897/zookeys.777.23212</pub-id></mixed-citation></tp:treatment-meta><tp:nomenclature><label>Genus:</label><tp:taxon-name>
              <tp:taxon-name-part taxon-name-part-type="genus" reg="Baryodirus">Baryodirus</tp:taxon-name-part>
            </tp:taxon-name><tp:taxon-authority>Perreau, 2000</tp:taxon-authority></tp:nomenclature><tp:treatment-sec sec-type="description" id="SECID0EE3AE"><title>Description.</title><p>Length: 2.2 mm. Winged and with fully developed eyes (Figure <xref ref-type="fig" rid="F3">3a</xref>). Body uniformly brown, eyes black. Dorsal surface with transverse strigae. Pronotal and elytral surface with two types of setation: one dense, long, and recumbent aligned on the transverse strigae, and one sparse, long and erected, roughly aligned along longitudinal rows (Figure <xref ref-type="fig" rid="F3">3b</xref>). Head with a high and robust occipital carina. Pronotum convex and transverse, slightly wider than the elytra at the shoulders, 1.9 times as wide as long, the lateral sides rounded, the largest width near the anterior third of the length. Basal margin without a marginal gutter, slightly sinuate near the slightly drawn-out lateral angles. Elytra exactly as long as wide, the largest width at the base. Elytral sides nearly straight, weakly arcuate, giving the elytra a triangular shape. The sutural stria is the only recognizable elytral stria. Mesoventral process strikingly wide and high, anteriorly angular, with flat and setose ventral side, posteriorly widely expanded above the metasternum (Figure <xref ref-type="fig" rid="F3">3c</xref>). Protibiae with a lateral row of spines along the external edge and with smaller spines randomly arranged on the ventral side (Figure <xref ref-type="fig" rid="F3">3d</xref>). Mesotibiae and metatibiae with a circular row of spines around the apex. Female protarsi tetramerous and strikingly expanded with dense setae on the ventral side. Male unknown. Spermatheca elongated with a succession of rings along the entire length (Figure <xref ref-type="fig" rid="F3">3e; a</xref> somewhat similar condition is found in <italic><tp:taxon-name><tp:taxon-name-part taxon-name-part-type="genus" reg="Ptomaphaminus">Ptomaphaminus</tp:taxon-name-part><tp:taxon-name-part taxon-name-part-type="species" reg="latescens">latescens</tp:taxon-name-part></tp:taxon-name></italic> Szymczakowski, 1964 and <italic><tp:taxon-name><tp:taxon-name-part taxon-name-part-type="genus" reg="Ptomaphaminus">P.</tp:taxon-name-part><tp:taxon-name-part taxon-name-part-type="species" reg="testaceus">testaceus</tp:taxon-name-part></tp:taxon-name></italic> sp. n.).</p><fig id="F3" position="float" orientation="portrait"><label>Figure 3.</label><caption><p><italic><tp:taxon-name><tp:taxon-name-part taxon-name-part-type="genus" reg="Baryodirus">Baryodirus</tp:taxon-name-part><tp:taxon-name-part taxon-name-part-type="species" reg="hammondi">hammondi</tp:taxon-name-part></tp:taxon-name></italic> Perreau (holotype female, Sarawak, Gunung Mulu; after <xref ref-type="bibr" rid="B12">Perreau 2000</xref>). <bold>a</bold> habitus (drawing by G. Hodebert) <bold>b</bold> detail of double setation on elytra <bold>c</bold> mesoventral process, ventral view <bold>d</bold> protarsus <bold>e</bold> spermatheca.</p></caption><graphic xmlns:xlink="http://www.w3.org/1999/xlink" xlink:href="zookeys-777-057-g003.jpg" position="float" orientation="portrait" xlink:type="simple" id="oo_220109.jpg"/></fig></tp:treatment-sec><ref-list><ref id="B12"><mixed-citation xmlns:xlink="http://www.w3.org/1999/xlink" xlink:type="simple"><person-group><name name-style="western"><surname>Perreau</surname><given-names>M</given-names></name></person-group> (<year>2000</year>) <article-title>Catalogue des Coléoptères <tp:taxon-name><tp:taxon-name-part taxon-name-part-type="family">Leiodidae</tp:taxon-name-part></tp:taxon-name>: <tp:taxon-name><tp:taxon-name-part taxon-name-part-type="subfamily">Cholevinae</tp:taxon-name-part></tp:taxon-name> et <tp:taxon-name><tp:taxon-name-part taxon-name-part-type="subfamily">Platypsyllinae</tp:taxon-name-part></tp:taxon-name>.</article-title><source>Mémoires de la Société entomologique de France</source><volume>4</volume>: <fpage>1</fpage>–<lpage>460</lpage>.</mixed-citation></ref></ref-list></tp:taxon-treatment>
