# Supplementary material for: A review of the Cholevinae from the island of Borneo (Coleoptera, Leiodidae)
Source: Zookeys. 2018 Jul 30;(777):57–108. doi: 10.3897/zookeys.777.23212 (PMC6079114; doi:10.3897/zookeys.777.23212)
Supplement: XML Treatment for Baryodirus hammondi [file zookeys.777.23212-treatment6.xml]

<!DOCTYPE tp:taxon-treatment
  PUBLIC "-//TaxonX//DTD Taxonomic Treatment Publishing DTD v0 20100105//EN" "tax-treatment-NSO.dtd">
<tp:taxon-treatment xmlns:tp="http://www.plazi.org/taxpub"><tp:treatment-meta><kwd-group><label>Taxon classification</label><kwd><named-content xmlns:xlink="http://www.w3.org/1999/xlink" content-type="kingdom">Animalia</named-content></kwd><kwd><named-content xmlns:xlink="http://www.w3.org/1999/xlink" content-type="order">Coleoptera</named-content></kwd><kwd><named-content xmlns:xlink="http://www.w3.org/1999/xlink" content-type="family">Leiodidae</named-content></kwd></kwd-group><mixed-citation publication-type="journal"><person-group><name><surname>Schilthuizen</surname><given-names>Menno</given-names></name><name><surname>Perreau</surname><given-names>Michel</given-names></name><name><surname>Njunjić</surname><given-names>Iva</given-names></name></person-group><article-title>A review of the <tp:taxon-name><tp:taxon-name-part taxon-name-part-type="subfamily">Cholevinae</tp:taxon-name-part></tp:taxon-name> from the island of Borneo (<tp:taxon-name><tp:taxon-name-part taxon-name-part-type="order">Coleoptera</tp:taxon-name-part></tp:taxon-name>, <tp:taxon-name><tp:taxon-name-part taxon-name-part-type="family">Leiodidae</tp:taxon-name-part></tp:taxon-name>)</article-title><source>Zookeys</source><day>30</day><month>7</month><year>2018</year><volume>2018</volume><issue>777</issue><fpage>57</fpage><lpage>108</lpage><pub-id pub-id-type="doi">10.3897/zookeys.777.23212</pub-id></mixed-citation></tp:treatment-meta><tp:nomenclature><tp:taxon-name>
              <tp:taxon-name-part taxon-name-part-type="genus" reg="Baryodirus">Baryodirus</tp:taxon-name-part>
              <tp:taxon-name-part taxon-name-part-type="species" reg="hammondi">hammondi</tp:taxon-name-part>
            </tp:taxon-name><tp:taxon-authority>Perreau, 2000</tp:taxon-authority><xref ref-type="fig" rid="F3">Figure 3a–e</xref><tp:nomenclature-citation-list><tp:nomenclature-citation><tp:taxon-name>
                  <tp:taxon-name-part taxon-name-part-type="genus" reg="Baryodirus">Baryodirus</tp:taxon-name-part>
                  <tp:taxon-name-part taxon-name-part-type="species" reg="hammondi">hammondi</tp:taxon-name-part>
                </tp:taxon-name><comment>Perreau, 2000 19–20, figs 1–10; type from Mulu, Sarawak (in <named-content xmlns:xlink="http://www.w3.org/1999/xlink" content-type="dwc:institutional_code" xlink:type="simple">NHMUK</named-content>).</comment></tp:nomenclature-citation></tp:nomenclature-citation-list></tp:nomenclature><tp:treatment-sec sec-type="description" id="SECID0EWAAG"><title>Description.</title><p>See genus description above: the genus is monotypic, and the holotype is the only known specimen of the species.</p></tp:treatment-sec><tp:treatment-sec sec-type="habitat" id="SECID0E2AAG"><title>Habitat and distribution.</title><p>The biotope and ecology of this species are unknown, but several characters suggest that it could be a commensal of hymenopterans. The compact habitus and the double setation are observed (almost exclusively) in many myrmecophilous leiodid genera or subgenera, such as <tp:taxon-name><tp:taxon-name-part taxon-name-part-type="genus" reg="Ptomaphagus">Ptomaphagus</tp:taxon-name-part> (<tp:taxon-name-part taxon-name-part-type="subgenus" reg="Echinocoleus">Echinocoleus</tp:taxon-name-part>)</tp:taxon-name> Horn in North America, and <italic><tp:taxon-name><tp:taxon-name-part taxon-name-part-type="genus" reg="Synaulus">Synaulus</tp:taxon-name-part></tp:taxon-name></italic> in North Africa (our observations).</p></tp:treatment-sec><tp:treatment-sec><!--Section generated to contain objects referenced in tp:taxon-treatment.--><fig id="F3" position="float" orientation="portrait"><label>Figure 3.</label><caption><p><italic><tp:taxon-name><tp:taxon-name-part taxon-name-part-type="genus" reg="Baryodirus">Baryodirus</tp:taxon-name-part><tp:taxon-name-part taxon-name-part-type="species" reg="hammondi">hammondi</tp:taxon-name-part></tp:taxon-name></italic> Perreau (holotype female, Sarawak, Gunung Mulu; after <xref ref-type="bibr" rid="B12">Perreau 2000</xref>). <bold>a</bold> habitus (drawing by G. Hodebert) <bold>b</bold> detail of double setation on elytra <bold>c</bold> mesoventral process, ventral view <bold>d</bold> protarsus <bold>e</bold> spermatheca.</p></caption><graphic xmlns:xlink="http://www.w3.org/1999/xlink" xlink:href="zookeys-777-057-g003.jpg" position="float" orientation="portrait" xlink:type="simple" id="oo_220109.jpg"/></fig></tp:treatment-sec><ref-list><ref id="B12"><mixed-citation xmlns:xlink="http://www.w3.org/1999/xlink" xlink:type="simple"><person-group><name name-style="western"><surname>Perreau</surname><given-names>M</given-names></name></person-group> (<year>2000</year>) <article-title>Catalogue des Coléoptères <tp:taxon-name><tp:taxon-name-part taxon-name-part-type="family">Leiodidae</tp:taxon-name-part></tp:taxon-name>: <tp:taxon-name><tp:taxon-name-part taxon-name-part-type="subfamily">Cholevinae</tp:taxon-name-part></tp:taxon-name> et <tp:taxon-name><tp:taxon-name-part taxon-name-part-type="subfamily">Platypsyllinae</tp:taxon-name-part></tp:taxon-name>.</article-title><source>Mémoires de la Société entomologique de France</source><volume>4</volume>: <fpage>1</fpage>–<lpage>460</lpage>.</mixed-citation></ref></ref-list></tp:taxon-treatment>
