# Supplementary material for: A review of the Cholevinae from the island of Borneo (Coleoptera, Leiodidae)
Source: Zookeys. 2018 Jul 30;(777):57–108. doi: 10.3897/zookeys.777.23212 (PMC6079114; doi:10.3897/zookeys.777.23212)
Supplement: XML Treatment for Ptomaphaginus [file zookeys.777.23212-treatment7.xml]

<!DOCTYPE tp:taxon-treatment
  PUBLIC "-//TaxonX//DTD Taxonomic Treatment Publishing DTD v0 20100105//EN" "tax-treatment-NSO.dtd">
<tp:taxon-treatment xmlns:tp="http://www.plazi.org/taxpub"><tp:treatment-meta><kwd-group><label>Taxon classification</label><kwd><named-content xmlns:xlink="http://www.w3.org/1999/xlink" content-type="kingdom">Animalia</named-content></kwd><kwd><named-content xmlns:xlink="http://www.w3.org/1999/xlink" content-type="order">Coleoptera</named-content></kwd><kwd><named-content xmlns:xlink="http://www.w3.org/1999/xlink" content-type="family">Leiodidae</named-content></kwd></kwd-group><mixed-citation publication-type="journal"><person-group><name><surname>Schilthuizen</surname><given-names>Menno</given-names></name><name><surname>Perreau</surname><given-names>Michel</given-names></name><name><surname>Njunjić</surname><given-names>Iva</given-names></name></person-group><article-title>A review of the <tp:taxon-name><tp:taxon-name-part taxon-name-part-type="subfamily">Cholevinae</tp:taxon-name-part></tp:taxon-name> from the island of Borneo (<tp:taxon-name><tp:taxon-name-part taxon-name-part-type="order">Coleoptera</tp:taxon-name-part></tp:taxon-name>, <tp:taxon-name><tp:taxon-name-part taxon-name-part-type="family">Leiodidae</tp:taxon-name-part></tp:taxon-name>)</article-title><source>Zookeys</source><day>30</day><month>7</month><year>2018</year><volume>2018</volume><issue>777</issue><fpage>57</fpage><lpage>108</lpage><pub-id pub-id-type="doi">10.3897/zookeys.777.23212</pub-id></mixed-citation></tp:treatment-meta><tp:nomenclature><label>Genus:</label><tp:taxon-name>
              <tp:taxon-name-part taxon-name-part-type="genus" reg="Ptomaphaginus">Ptomaphaginus</tp:taxon-name-part>
            </tp:taxon-name><tp:taxon-authority>Portevin, 1914</tp:taxon-authority></tp:nomenclature><tp:treatment-sec sec-type="description" id="SECID0ETCAG"><title>Description.</title><p>In Borneo, <italic><tp:taxon-name><tp:taxon-name-part taxon-name-part-type="genus" reg="Ptomaphaginus">Ptomaphaginus</tp:taxon-name-part></tp:taxon-name></italic> consists of relatively large <tp:taxon-name><tp:taxon-name-part taxon-name-part-type="tribe">Ptomaphagini</tp:taxon-name-part></tp:taxon-name> with four dilated male protarsomeres, distinguishable from <italic><tp:taxon-name><tp:taxon-name-part taxon-name-part-type="genus" reg="Ptomaphaminus">Ptomaphaminus</tp:taxon-name-part></tp:taxon-name></italic> by the ventral spines of the protibiae being aligned along the latero-external row of equal spines, making a second, more widely spaced row next to the external one, as well as by the metaventral sutures, which are roughly parallel to the axis of the body. Also, in the female, the gonocoxites are elongated, whereas in most <italic><tp:taxon-name><tp:taxon-name-part taxon-name-part-type="genus" reg="Ptomaphaminus">Ptomaphaminus</tp:taxon-name-part></tp:taxon-name></italic>, they are reduced.</p><p>With <italic><tp:taxon-name><tp:taxon-name-part taxon-name-part-type="genus" reg="Ptomaphaminus">Ptomaphaminus</tp:taxon-name-part></tp:taxon-name></italic> Perreau (see below), <italic><tp:taxon-name><tp:taxon-name-part taxon-name-part-type="genus" reg="Ptomaphaginus">Ptomaphaginus</tp:taxon-name-part></tp:taxon-name></italic> Portevin makes up the vast majority of the Borneo cholevine diversity. We currently recognise 14 species. However, more diversity is to be expected, both cryptic (e.g., DNA-analysis suggests additional diversity in <italic><tp:taxon-name><tp:taxon-name-part taxon-name-part-type="genus" reg="Ptomaphaginus">P.</tp:taxon-name-part><tp:taxon-name-part taxon-name-part-type="species" reg="bryanti">bryanti</tp:taxon-name-part></tp:taxon-name></italic> and related species; <xref ref-type="bibr" rid="B7">Merckx et al. 2015</xref>) and non-cryptic (each field project in previously unexplored regions in Borneo results in new discoveries).</p></tp:treatment-sec><ref-list><ref id="B7"><mixed-citation xmlns:xlink="http://www.w3.org/1999/xlink" xlink:type="simple"><person-group><name name-style="western"><surname>Merckx</surname><given-names>VSFT</given-names></name><name name-style="western"><surname>Hendriks</surname><given-names>KP</given-names></name><name name-style="western"><surname>Beentjes</surname><given-names>KK</given-names></name><name name-style="western"><surname>Mennes</surname><given-names>CB</given-names></name><name name-style="western"><surname>Becking</surname><given-names>LE</given-names></name><name name-style="western"><surname>Peijnenburg</surname><given-names>KTCA</given-names></name><name name-style="western"><surname>Afendy</surname><given-names>A</given-names></name><name name-style="western"><surname>Arumugam</surname><given-names>N</given-names></name><name name-style="western"><surname>de Boer</surname><given-names>H</given-names></name><name name-style="western"><surname>Biun</surname><given-names>A</given-names></name><name name-style="western"><surname>Buang</surname><given-names>MM</given-names></name><name name-style="western"><surname>Chen</surname><given-names>PP</given-names></name><name name-style="western"><surname>Chung</surname><given-names>AYC</given-names></name><name name-style="western"><surname>Dow</surname><given-names>R</given-names></name><name name-style="western"><surname>Feijen</surname><given-names>FAA</given-names></name><name name-style="western"><surname>Feijen</surname><given-names>H</given-names></name><name name-style="western"><surname>Feijen-van Soest</surname><given-names>C</given-names></name><name name-style="western"><surname>Geml</surname><given-names>J</given-names></name><name name-style="western"><surname>Geurts</surname><given-names>R</given-names></name><name name-style="western"><surname>Gravendeel</surname><given-names>B</given-names></name><name name-style="western"><surname>Hovenkamp</surname><given-names>P</given-names></name><name name-style="western"><surname>Imbun</surname><given-names>P</given-names></name><name name-style="western"><surname>Ipor</surname><given-names>I</given-names></name><name name-style="western"><surname>Janssens</surname><given-names>SB</given-names></name><name name-style="western"><surname>Jocqué</surname><given-names>M</given-names></name><name name-style="western"><surname>Kappes</surname><given-names>H</given-names></name><name name-style="western"><surname>Khoo</surname><given-names>E</given-names></name><name name-style="western"><surname>Koomen</surname><given-names>P</given-names></name><name name-style="western"><surname>Lens</surname><given-names>F</given-names></name><name name-style="western"><surname>Majapun</surname><given-names>RJ</given-names></name><name name-style="western"><surname>Morgado</surname><given-names>LN</given-names></name><name name-style="western"><surname>Neupane</surname><given-names>S</given-names></name><name name-style="western"><surname>Nieser</surname><given-names>N</given-names></name><name name-style="western"><surname>Pereira</surname><given-names>JT</given-names></name><name name-style="western"><surname>Rahman</surname><given-names>H</given-names></name><name name-style="western"><surname>Sabran</surname><given-names>S</given-names></name><name name-style="western"><surname>Sawang</surname><given-names>A</given-names></name><name name-style="western"><surname>Schwallier</surname><given-names>RM</given-names></name><name name-style="western"><surname>Shim</surname><given-names>PS</given-names></name><name name-style="western"><surname>Smit</surname><given-names>H</given-names></name><name name-style="western"><surname>Sol</surname><given-names>N</given-names></name><name name-style="western"><surname>Spait</surname><given-names>M</given-names></name><name name-style="western"><surname>Stech</surname><given-names>M</given-names></name><name name-style="western"><surname>Stokvis</surname><given-names>F</given-names></name><name name-style="western"><surname>Sugau</surname><given-names>JB</given-names></name><name name-style="western"><surname>Suleiman</surname><given-names>M</given-names></name><name name-style="western"><surname>Sumail</surname><given-names>S</given-names></name><name name-style="western"><surname>Thomas</surname><given-names>DC</given-names></name><name name-style="western"><surname>van Tol</surname><given-names>J</given-names></name><name name-style="western"><surname>Tuh</surname><given-names>FYY</given-names></name><name name-style="western"><surname>Yahya</surname><given-names>BE</given-names></name><name name-style="western"><surname>Nais</surname><given-names>J</given-names></name><name name-style="western"><surname>Repin</surname><given-names>R</given-names></name><name name-style="western"><surname>Lakim</surname><given-names>M</given-names></name><name name-style="western"><surname>Schilthuizen</surname><given-names>M</given-names></name></person-group> (<year>2015</year>) <article-title>Evolution of endemism on a young tropical mountain.</article-title><source>Nature</source><volume>524</volume>: <fpage>347</fpage>–<lpage>350</lpage>. <ext-link xlink:type="simple" ext-link-type="doi" xlink:href="10.1038/nature14949">https://doi.org/10.1038/nature14949</ext-link></mixed-citation></ref></ref-list></tp:taxon-treatment>
