# Supplementary material for: A review of the Cholevinae from the island of Borneo (Coleoptera, Leiodidae)
Source: Zookeys. 2018 Jul 30;(777):57–108. doi: 10.3897/zookeys.777.23212 (PMC6079114; doi:10.3897/zookeys.777.23212)
Supplement: XML Treatment for Ptomaphaginus anas [file zookeys.777.23212-treatment8.xml]

<!DOCTYPE tp:taxon-treatment
  PUBLIC "-//TaxonX//DTD Taxonomic Treatment Publishing DTD v0 20100105//EN" "tax-treatment-NSO.dtd">
<tp:taxon-treatment xmlns:tp="http://www.plazi.org/taxpub"><tp:treatment-meta><kwd-group><label>Taxon classification</label><kwd><named-content xmlns:xlink="http://www.w3.org/1999/xlink" content-type="kingdom">Animalia</named-content></kwd><kwd><named-content xmlns:xlink="http://www.w3.org/1999/xlink" content-type="order">Coleoptera</named-content></kwd><kwd><named-content xmlns:xlink="http://www.w3.org/1999/xlink" content-type="family">Leiodidae</named-content></kwd></kwd-group><mixed-citation publication-type="journal"><person-group><name><surname>Schilthuizen</surname><given-names>Menno</given-names></name><name><surname>Perreau</surname><given-names>Michel</given-names></name><name><surname>Njunjić</surname><given-names>Iva</given-names></name></person-group><article-title>A review of the <tp:taxon-name><tp:taxon-name-part taxon-name-part-type="subfamily">Cholevinae</tp:taxon-name-part></tp:taxon-name> from the island of Borneo (<tp:taxon-name><tp:taxon-name-part taxon-name-part-type="order">Coleoptera</tp:taxon-name-part></tp:taxon-name>, <tp:taxon-name><tp:taxon-name-part taxon-name-part-type="family">Leiodidae</tp:taxon-name-part></tp:taxon-name>)</article-title><source>Zookeys</source><day>30</day><month>7</month><year>2018</year><volume>2018</volume><issue>777</issue><fpage>57</fpage><lpage>108</lpage><pub-id pub-id-type="doi">10.3897/zookeys.777.23212</pub-id></mixed-citation></tp:treatment-meta><tp:nomenclature><tp:taxon-name>
              <tp:taxon-name-part taxon-name-part-type="genus" reg="Ptomaphaginus">Ptomaphaginus</tp:taxon-name-part>
              <tp:taxon-name-part taxon-name-part-type="species" reg="anas">anas</tp:taxon-name-part>
            </tp:taxon-name><tp:taxon-authority>Schilthuizen &amp; Perreau, 2008</tp:taxon-authority><xref ref-type="fig" rid="F4">Figures 4a</xref><xref ref-type="fig" rid="F6">, 6i–j</xref><xref ref-type="fig" rid="F9">, 9a</xref><!--PageBreak--><tp:nomenclature-citation-list><tp:nomenclature-citation><tp:taxon-name>
                  <tp:taxon-name-part taxon-name-part-type="genus" reg="Ptomaphaginus">Ptomaphaginus</tp:taxon-name-part>
                  <tp:taxon-name-part taxon-name-part-type="species" reg="anas">anas</tp:taxon-name-part>
                </tp:taxon-name><comment>Schilthuizen &amp; Perreau, 2008: 199, figs 16–17; type from Gombak, Selangor, Peninsular Malaysia (in <named-content xmlns:xlink="http://www.w3.org/1999/xlink" content-type="dwc:institutional_code" xlink:type="simple">RMNH</named-content>).</comment></tp:nomenclature-citation></tp:nomenclature-citation-list></tp:nomenclature><tp:treatment-sec sec-type="material" id="SECID0EWGAG"><title>Material.</title><p>(In addition to that given in <xref ref-type="bibr" rid="B21">Schilthuizen and Perreau (2008)</xref>): <italic>Sarawak</italic>. Kuching, Semongok, <named-content xmlns:xlink="http://www.w3.org/1999/xlink" content-type="dwc:verbatimCoordinates" xlink:type="simple"><named-content content-type="geo-json" specific-use="{&#34;type&#34;:&#34;Point&#34;,&#34;coordinates&#34;:[110.321667,1.411667]}" id="NCID0EFHAG" xlink:type="simple">1°24.7'N, 110°19.3'E</named-content></named-content>, 16.i.1978, (<named-content xmlns:xlink="http://www.w3.org/1999/xlink" content-type="dwc:institutional_code" xlink:type="simple">RMNH</named-content>.INS.549311) 1 male.</p></tp:treatment-sec><tp:treatment-sec sec-type="description" id="SECID0EPHAG"><title>Description.</title><p>(Adapted from <xref ref-type="bibr" rid="B21">Schilthuizen and Perreau (2008)</xref>). Medium-sized (2.3–2.9 mm) and dark-coloured species. Pronotum 1.65 times as wide as long, as wide as the elytra. Elytra 1.1 times as wide as their combined length (length measured from the caudal tip of the scutellum to the apex of the elytra). Winged. Aedeagus in dorsal view gradually narrowing towards the apex. The tip is triangular and subtly asymmetric. A broad medial furrow runs over the dorsal side of the aedeagus, and dissolves just short of the apex. In lateral view, the median lobe is strongly curved, almost semicircular, and distinctly thickened at the point of strongest curvature.</p></tp:treatment-sec><tp:treatment-sec sec-type="Differential diagnosis" id="SECID0EZHAG"><title>Differential diagnosis.</title><p>The aedeagus is characteristically shaped: strongly curved, distally tapering into a narrow, flattened, and slightly upturned apex. <italic><tp:taxon-name><tp:taxon-name-part taxon-name-part-type="genus" reg="Ptomaphaginus">Ptomaphaginus</tp:taxon-name-part><tp:taxon-name-part taxon-name-part-type="species" reg="louis">louis</tp:taxon-name-part></tp:taxon-name></italic> and <italic><tp:taxon-name><tp:taxon-name-part taxon-name-part-type="genus" reg="Ptomaphaginus">P.</tp:taxon-name-part><tp:taxon-name-part taxon-name-part-type="species" reg="muluensis">muluensis</tp:taxon-name-part></tp:taxon-name></italic> have a similar aedeagus, which, however, is less strongly curved in the terminal half.</p></tp:treatment-sec><tp:treatment-sec sec-type="DNA barcodes" id="SECID0EVIAG"><title>DNA barcodes.</title><p>One individual (<named-content xmlns:xlink="http://www.w3.org/1999/xlink" content-type="dwc:institutional_code" xlink:type="simple">RMNH</named-content>.INS.549311; see under Examined material) is available in <abbrev xmlns:xlink="http://www.w3.org/1999/xlink" content-type="institution" xlink:title="Barcode of Life Database" id="ABBRID0EAJAG" xlink:type="simple">BOLD</abbrev>, but no DNA has been successfully sequenced from this specimen.</p></tp:treatment-sec><tp:treatment-sec sec-type="habitat" id="SECID0EFJAG"><title>Habitat and distribution.</title><p>Lowland and lower montane forest, up to 1,500 m. Sabah: Batu Punggul, Kinabalu Park HQ, Kibongol; Sarawak: Semongok. Peninsular Malaysia: Gombak, Cameron Highlands.</p><fig id="F4" position="float" orientation="portrait"><label>Figure 4.</label><caption><p><italic><tp:taxon-name><tp:taxon-name-part taxon-name-part-type="genus" reg="Ptomaphaginus">Ptomaphaginus</tp:taxon-name-part></tp:taxon-name></italic>, habitus, dorsal. <bold>a</bold><italic><tp:taxon-name><tp:taxon-name-part taxon-name-part-type="genus" reg="Ptomaphaginus">P.</tp:taxon-name-part><tp:taxon-name-part taxon-name-part-type="species" reg="anas">anas</tp:taxon-name-part></tp:taxon-name></italic> Schilthuizen &amp; Perreau, Ulu Gombak, male (<named-content xmlns:xlink="http://www.w3.org/1999/xlink" content-type="dwc:institutional_code" xlink:type="simple">RMNH</named-content>) <bold>b</bold><italic><tp:taxon-name><tp:taxon-name-part taxon-name-part-type="genus" reg="Ptomaphaginus">P.</tp:taxon-name-part><tp:taxon-name-part taxon-name-part-type="species" reg="bryantioides">bryantioides</tp:taxon-name-part></tp:taxon-name></italic> Schilthuizen &amp; Perreau, Gunung Mulu, male (<named-content xmlns:xlink="http://www.w3.org/1999/xlink" content-type="dwc:institutional_code" xlink:type="simple">NHMUK</named-content>) <bold>c</bold><italic><tp:taxon-name><tp:taxon-name-part taxon-name-part-type="genus" reg="Ptomaphaginus">P.</tp:taxon-name-part><tp:taxon-name-part taxon-name-part-type="species" reg="caroli">caroli</tp:taxon-name-part></tp:taxon-name></italic> Schilthuizen &amp; Perreau, Gunung Mas, holotype, male (<named-content xmlns:xlink="http://www.w3.org/1999/xlink" content-type="dwc:institutional_code" xlink:type="simple">RMNH</named-content>) <bold>d</bold><italic><tp:taxon-name><tp:taxon-name-part taxon-name-part-type="genus" reg="Ptomaphaginus">P.</tp:taxon-name-part><tp:taxon-name-part taxon-name-part-type="species" reg="grandis">grandis</tp:taxon-name-part></tp:taxon-name></italic> sp. n., Gunung Mulu, paratype, male (<named-content xmlns:xlink="http://www.w3.org/1999/xlink" content-type="dwc:institutional_code" xlink:type="simple">NHMUK</named-content>) <bold>e</bold><italic><tp:taxon-name><tp:taxon-name-part taxon-name-part-type="genus" reg="Ptomaphaginus">P.</tp:taxon-name-part><tp:taxon-name-part taxon-name-part-type="species" reg="kinabaluensis">kinabaluensis</tp:taxon-name-part></tp:taxon-name></italic> Schilthuizen &amp; Perreau, Gunung Kinabalu, paratype, male (<named-content xmlns:xlink="http://www.w3.org/1999/xlink" content-type="dwc:institutional_code" xlink:type="simple">RMNH</named-content>) <bold>f</bold><italic><tp:taxon-name><tp:taxon-name-part taxon-name-part-type="genus" reg="Ptomaphaginus">P.</tp:taxon-name-part><tp:taxon-name-part taxon-name-part-type="species" reg="kinabaluensis">kinabaluensis</tp:taxon-name-part></tp:taxon-name></italic> Schilthuizen &amp; Perreau, Gunung Kinabalu, paratype, female (<named-content xmlns:xlink="http://www.w3.org/1999/xlink" content-type="dwc:institutional_code" xlink:type="simple">RMNH</named-content>.INS.1086205).</p></caption><graphic xmlns:xlink="http://www.w3.org/1999/xlink" xlink:href="zookeys-777-057-g004.jpg" position="float" orientation="portrait" xlink:type="simple" id="oo_220111.jpg"/></fig></tp:treatment-sec><tp:treatment-sec><!--Section generated to contain objects referenced in tp:taxon-treatment.--><fig id="F6" position="float" orientation="portrait"><label>Figure 6.</label><caption><p><italic><tp:taxon-name><tp:taxon-name-part taxon-name-part-type="genus" reg="Ptomaphaginus">Ptomaphaginus</tp:taxon-name-part></tp:taxon-name></italic>, aedeagus, dorsal (left) and lateral (right) view. <bold>a, b</bold><italic><tp:taxon-name><tp:taxon-name-part taxon-name-part-type="genus" reg="Ptomaphaginus">P.</tp:taxon-name-part><tp:taxon-name-part taxon-name-part-type="species" reg="kinabaluensis">kinabaluensis</tp:taxon-name-part></tp:taxon-name></italic> Schilthuizen &amp; Perreau, Gunung Kinabalu (<named-content xmlns:xlink="http://www.w3.org/1999/xlink" content-type="dwc:institutional_code" xlink:type="simple">RMNH</named-content>.INS.63302) <bold>c, d</bold><italic><tp:taxon-name><tp:taxon-name-part taxon-name-part-type="genus" reg="Ptomaphaginus">P.</tp:taxon-name-part><tp:taxon-name-part taxon-name-part-type="species" reg="bryantioides">bryantioides</tp:taxon-name-part></tp:taxon-name></italic> Schilthuizen &amp; Perreau <bold>e, f</bold><italic><tp:taxon-name><tp:taxon-name-part taxon-name-part-type="genus" reg="Ptomaphaginus">P.</tp:taxon-name-part><tp:taxon-name-part taxon-name-part-type="species" reg="similipes">similipes</tp:taxon-name-part></tp:taxon-name></italic> Schilthuizen &amp; Perreau, Gunung Mulu (<named-content xmlns:xlink="http://www.w3.org/1999/xlink" content-type="dwc:institutional_code" xlink:type="simple">NHMUK</named-content>) <bold>g, h</bold><italic><tp:taxon-name><tp:taxon-name-part taxon-name-part-type="genus" reg="Ptomaphaginus">P.</tp:taxon-name-part><tp:taxon-name-part taxon-name-part-type="species" reg="latimanus">latimanus</tp:taxon-name-part></tp:taxon-name></italic> Schilthuizen &amp; Perreau Gunung Trus Madi, holotype (<named-content xmlns:xlink="http://www.w3.org/1999/xlink" content-type="dwc:institutional_code" xlink:type="simple">RMNH</named-content>) <bold>i, j</bold><italic><tp:taxon-name><tp:taxon-name-part taxon-name-part-type="genus" reg="Ptomaphaginus">P.</tp:taxon-name-part><tp:taxon-name-part taxon-name-part-type="species" reg="anas">anas</tp:taxon-name-part></tp:taxon-name></italic> Schilthuizen &amp; Perreau, Semongok (<named-content xmlns:xlink="http://www.w3.org/1999/xlink" content-type="dwc:institutional_code" xlink:type="simple">RMNH</named-content>) <bold>k, l</bold><italic><tp:taxon-name><tp:taxon-name-part taxon-name-part-type="genus" reg="Ptomaphaginus">P.</tp:taxon-name-part><tp:taxon-name-part taxon-name-part-type="species" reg="grandis">grandis</tp:taxon-name-part></tp:taxon-name></italic> sp. n. Gunung Mulu, paratype (<named-content xmlns:xlink="http://www.w3.org/1999/xlink" content-type="dwc:institutional_code" xlink:type="simple">NHMUK</named-content>) <bold>m, n</bold><italic><tp:taxon-name><tp:taxon-name-part taxon-name-part-type="genus" reg="Ptomaphaginus">P.</tp:taxon-name-part><tp:taxon-name-part taxon-name-part-type="species" reg="louis">louis</tp:taxon-name-part></tp:taxon-name></italic> sp. n. Gunung Mulu, paratype (<named-content xmlns:xlink="http://www.w3.org/1999/xlink" content-type="dwc:institutional_code" xlink:type="simple">NHMUK</named-content>).</p></caption><graphic xmlns:xlink="http://www.w3.org/1999/xlink" xlink:href="zookeys-777-057-g006.jpg" position="float" orientation="portrait" xlink:type="simple" id="oo_220114.jpg"/></fig><fig id="F9" position="float" orientation="portrait"><label>Figure 9.</label><caption><p><italic><tp:taxon-name><tp:taxon-name-part taxon-name-part-type="genus" reg="Ptomaphaginus">Ptomaphaginus</tp:taxon-name-part></tp:taxon-name></italic>, male genital segment (urite IX), dorsal view. <bold>a</bold><italic><tp:taxon-name><tp:taxon-name-part taxon-name-part-type="genus" reg="Ptomaphaginus">P.</tp:taxon-name-part><tp:taxon-name-part taxon-name-part-type="species" reg="anas">anas</tp:taxon-name-part></tp:taxon-name></italic> Schilthuizen &amp; Perreau, Ulu Gombak (<named-content xmlns:xlink="http://www.w3.org/1999/xlink" content-type="dwc:institutional_code" xlink:type="simple">RMNH</named-content>) <bold>b</bold><italic><tp:taxon-name><tp:taxon-name-part taxon-name-part-type="genus" reg="Ptomaphaginus">P.</tp:taxon-name-part><tp:taxon-name-part taxon-name-part-type="species" reg="bryantioides">bryantioides</tp:taxon-name-part></tp:taxon-name></italic> Schilthuizen &amp; Perreau <bold>c</bold><italic><tp:taxon-name><tp:taxon-name-part taxon-name-part-type="genus" reg="Ptomaphaginus">P.</tp:taxon-name-part><tp:taxon-name-part taxon-name-part-type="species" reg="burckhardti">burckhardti</tp:taxon-name-part></tp:taxon-name></italic> Schilthuizen &amp; Perreau, Gunung Kinabalu, holotype (<named-content xmlns:xlink="http://www.w3.org/1999/xlink" content-type="dwc:institutional_code" xlink:type="simple">MHNG</named-content>) <bold>d</bold><italic><tp:taxon-name><tp:taxon-name-part taxon-name-part-type="genus" reg="Ptomaphaginus">P.</tp:taxon-name-part><tp:taxon-name-part taxon-name-part-type="species" reg="grandis">grandis</tp:taxon-name-part></tp:taxon-name></italic> sp. n., Gunung Mulu, paratype (<named-content xmlns:xlink="http://www.w3.org/1999/xlink" content-type="dwc:institutional_code" xlink:type="simple">NHMUK</named-content>), left pleurite missing <bold>e</bold><italic><tp:taxon-name><tp:taxon-name-part taxon-name-part-type="genus" reg="Ptomaphaginus">P.</tp:taxon-name-part><tp:taxon-name-part taxon-name-part-type="species" reg="isabellarossellini">isabellarossellini</tp:taxon-name-part></tp:taxon-name></italic> sp. n., Gunung Kinabalu, holotype (<named-content xmlns:xlink="http://www.w3.org/1999/xlink" content-type="dwc:institutional_code" xlink:type="simple">RMNH</named-content>.INS.1086160) <bold>f</bold><italic><tp:taxon-name><tp:taxon-name-part taxon-name-part-type="genus" reg="Ptomaphaginus">P.</tp:taxon-name-part><tp:taxon-name-part taxon-name-part-type="species" reg="kinabaluensis">kinabaluensis</tp:taxon-name-part></tp:taxon-name></italic> Schilthuizen &amp; Perreau, Gunung Kinabalu, paratype (<named-content xmlns:xlink="http://www.w3.org/1999/xlink" content-type="dwc:institutional_code" xlink:type="simple">RMNH</named-content>.INS.63302) <bold>g</bold><italic><tp:taxon-name><tp:taxon-name-part taxon-name-part-type="genus" reg="Ptomaphaginus">P.</tp:taxon-name-part><tp:taxon-name-part taxon-name-part-type="species" reg="muluensis">muluensis</tp:taxon-name-part></tp:taxon-name></italic> sp. n., Gunung Mulu, paratype (<named-content xmlns:xlink="http://www.w3.org/1999/xlink" content-type="dwc:institutional_code" xlink:type="simple">NHMUK</named-content>) <bold>h</bold><italic><tp:taxon-name><tp:taxon-name-part taxon-name-part-type="genus" reg="Ptomaphaginus">P.</tp:taxon-name-part><tp:taxon-name-part taxon-name-part-type="species" reg="sabahensis">sabahensis</tp:taxon-name-part></tp:taxon-name></italic> Schilthuizen &amp; Perreau, Gunung Kinabalu, holotype (<named-content xmlns:xlink="http://www.w3.org/1999/xlink" content-type="dwc:institutional_code" xlink:type="simple">MHNG</named-content>) <bold>i</bold><italic><tp:taxon-name><tp:taxon-name-part taxon-name-part-type="genus" reg="Ptomaphaginus">P.</tp:taxon-name-part><tp:taxon-name-part taxon-name-part-type="species" reg="scaphaner">scaphaner</tp:taxon-name-part></tp:taxon-name></italic> Szymczakowski, Gunung Mulu (<named-content xmlns:xlink="http://www.w3.org/1999/xlink" content-type="dwc:institutional_code" xlink:type="simple">NHMUK</named-content>) <bold>j</bold><italic><tp:taxon-name><tp:taxon-name-part taxon-name-part-type="genus" reg="Ptomaphaginus">P.</tp:taxon-name-part><tp:taxon-name-part taxon-name-part-type="species" reg="latimanus">latimanus</tp:taxon-name-part></tp:taxon-name></italic> Schilthuizen &amp; Perreau, Gunung Trusmadi (<named-content xmlns:xlink="http://www.w3.org/1999/xlink" content-type="dwc:institutional_code" xlink:type="simple">RMNH</named-content>) <bold>k</bold><italic><tp:taxon-name><tp:taxon-name-part taxon-name-part-type="genus" reg="Ptomaphaginus">P.</tp:taxon-name-part><tp:taxon-name-part taxon-name-part-type="species" reg="louis">louis</tp:taxon-name-part></tp:taxon-name></italic> sp. n., Gunung Mulu, paratype (<named-content xmlns:xlink="http://www.w3.org/1999/xlink" content-type="dwc:institutional_code" xlink:type="simple">NHMUK</named-content>) <bold>l</bold><italic><tp:taxon-name><tp:taxon-name-part taxon-name-part-type="genus" reg="Ptomaphaginus">P.</tp:taxon-name-part><tp:taxon-name-part taxon-name-part-type="species" reg="similipes">similipes</tp:taxon-name-part></tp:taxon-name></italic> Schilthuizen &amp; Perreau, Gunung Mulu (<named-content xmlns:xlink="http://www.w3.org/1999/xlink" content-type="dwc:institutional_code" xlink:type="simple">NHMUK</named-content>). Scale bar represents 0.05 mm for Figure <xref ref-type="fig" rid="F9">9e</xref>.</p></caption><graphic xmlns:xlink="http://www.w3.org/1999/xlink" xlink:href="zookeys-777-057-g009.jpg" position="float" orientation="portrait" xlink:type="simple" id="oo_220120.jpg"/></fig></tp:treatment-sec><ref-list><ref id="B21"><mixed-citation xmlns:xlink="http://www.w3.org/1999/xlink" xlink:type="simple"><person-group><name name-style="western"><surname>Schilthuizen</surname><given-names>M</given-names></name><name name-style="western"><surname>Perreau</surname><given-names>M</given-names></name></person-group> (<year>2008</year>) <article-title>New species and new records of <italic><tp:taxon-name><tp:taxon-name-part taxon-name-part-type="genus">Ptomaphaginus</tp:taxon-name-part></tp:taxon-name></italic> Portevin from the Sunda region (<tp:taxon-name><tp:taxon-name-part taxon-name-part-type="order">Coleoptera</tp:taxon-name-part></tp:taxon-name>: <tp:taxon-name><tp:taxon-name-part taxon-name-part-type="family">Leiodidae</tp:taxon-name-part></tp:taxon-name>: <tp:taxon-name><tp:taxon-name-part taxon-name-part-type="subfamily">Cholevinae</tp:taxon-name-part></tp:taxon-name>).</article-title><source>Zoologische Mededelingen Leiden</source><volume>82</volume>: <fpage>189</fpage>–<lpage>210</lpage>.</mixed-citation></ref></ref-list></tp:taxon-treatment>
