# Supplementary material for: A review of the Cholevinae from the island of Borneo (Coleoptera, Leiodidae)
Source: Zookeys. 2018 Jul 30;(777):57–108. doi: 10.3897/zookeys.777.23212 (PMC6079114; doi:10.3897/zookeys.777.23212)
Supplement: XML Treatment for Ptomaphaginus bryanti [file zookeys.777.23212-treatment9.xml]

<!DOCTYPE tp:taxon-treatment
  PUBLIC "-//TaxonX//DTD Taxonomic Treatment Publishing DTD v0 20100105//EN" "tax-treatment-NSO.dtd">
<tp:taxon-treatment xmlns:tp="http://www.plazi.org/taxpub"><tp:treatment-meta><kwd-group><label>Taxon classification</label><kwd><named-content xmlns:xlink="http://www.w3.org/1999/xlink" content-type="kingdom">Animalia</named-content></kwd><kwd><named-content xmlns:xlink="http://www.w3.org/1999/xlink" content-type="order">Coleoptera</named-content></kwd><kwd><named-content xmlns:xlink="http://www.w3.org/1999/xlink" content-type="family">Leiodidae</named-content></kwd></kwd-group><mixed-citation publication-type="journal"><person-group><name><surname>Schilthuizen</surname><given-names>Menno</given-names></name><name><surname>Perreau</surname><given-names>Michel</given-names></name><name><surname>Njunjić</surname><given-names>Iva</given-names></name></person-group><article-title>A review of the <tp:taxon-name><tp:taxon-name-part taxon-name-part-type="subfamily">Cholevinae</tp:taxon-name-part></tp:taxon-name> from the island of Borneo (<tp:taxon-name><tp:taxon-name-part taxon-name-part-type="order">Coleoptera</tp:taxon-name-part></tp:taxon-name>, <tp:taxon-name><tp:taxon-name-part taxon-name-part-type="family">Leiodidae</tp:taxon-name-part></tp:taxon-name>)</article-title><source>Zookeys</source><day>30</day><month>7</month><year>2018</year><volume>2018</volume><issue>777</issue><fpage>57</fpage><lpage>108</lpage><pub-id pub-id-type="doi">10.3897/zookeys.777.23212</pub-id></mixed-citation></tp:treatment-meta><tp:nomenclature><tp:taxon-name>
              <tp:taxon-name-part taxon-name-part-type="genus" reg="Ptomaphaginus">Ptomaphaginus</tp:taxon-name-part>
              <tp:taxon-name-part taxon-name-part-type="species" reg="bryanti">bryanti</tp:taxon-name-part>
            </tp:taxon-name><tp:taxon-authority>Jeannel, 1936</tp:taxon-authority><tp:nomenclature-citation-list><tp:nomenclature-citation><tp:taxon-name>
                  <tp:taxon-name-part taxon-name-part-type="genus" reg="Ptomaphaginus">Ptomaphaginus</tp:taxon-name-part>
                  <tp:taxon-name-part taxon-name-part-type="species" reg="bryanti">Bryanti</tp:taxon-name-part>
                </tp:taxon-name><comment>Jeannel, 1936: 56–59, figs 63–66; type from Mt. Matang, Sarawak, Borneo (in <named-content xmlns:xlink="http://www.w3.org/1999/xlink" content-type="dwc:institutional_code" xlink:type="simple">NHMUK</named-content>).</comment></tp:nomenclature-citation></tp:nomenclature-citation-list></tp:nomenclature><tp:treatment-sec sec-type="description" id="SECID0EAPAG"><title>Description.</title><p>Length 2.8 mm. Winged. Slender build (pronotum 1.56 times wider than long), as wide as the elytra. Aedeagus subterminally with two lateral extensions <!--PageBreak-->and a long median processus (the image given by <xref ref-type="bibr" rid="B4">Jeannel [1936]</xref> is erroneous, due to mounting error [<xref ref-type="bibr" rid="B21">Schilthuizen and Perreau 2008</xref>]).</p></tp:treatment-sec><tp:treatment-sec sec-type="Differential diagnosis" id="SECID0EQPAG"><title>Differential diagnosis.</title><p>Very similar to <italic><tp:taxon-name><tp:taxon-name-part taxon-name-part-type="genus" reg="Ptomaphaginus">P.</tp:taxon-name-part><tp:taxon-name-part taxon-name-part-type="species" reg="bryantioides">bryantioides</tp:taxon-name-part></tp:taxon-name></italic>, from which it differs chiefly (as far as can be discerned from the single <italic><tp:taxon-name><tp:taxon-name-part taxon-name-part-type="genus" reg="Ptomaphaginus">P.</tp:taxon-name-part><tp:taxon-name-part taxon-name-part-type="species" reg="bryanti">bryanti</tp:taxon-name-part></tp:taxon-name></italic> individual available) by its more slender habitus.</p></tp:treatment-sec><tp:treatment-sec sec-type="DNA barcodes" id="SECID0EMQAG"><title>DNA barcodes.</title><p>In the <abbrev xmlns:xlink="http://www.w3.org/1999/xlink" content-type="institution" xlink:title="Barcode of Life Database" id="ABBRID0ESQAG" xlink:type="simple">BOLD</abbrev> database, COI barcodes are available for <named-content xmlns:xlink="http://www.w3.org/1999/xlink" content-type="dwc:institutional_code" xlink:type="simple">RMNH</named-content>.INS.555591 and 555594, two specimens that possibly belong to this species (See under Habitat and distribution).</p><!--PageBreak--></tp:treatment-sec><tp:treatment-sec sec-type="habitat" id="SECID0E4QAG"><title>Habitat and distribution.</title><p>To date only known from the type location, Mt. Matang in Sarawak. However, given the great molecular distances (<xref ref-type="bibr" rid="B7">Merckx et al. 2015</xref>) that we find among Sabah populations of <italic><tp:taxon-name><tp:taxon-name-part taxon-name-part-type="genus" reg="Ptomaphaginus">P.</tp:taxon-name-part><tp:taxon-name-part taxon-name-part-type="species" reg="bryantioides">bryantioides</tp:taxon-name-part></tp:taxon-name></italic>, a more robust species with an aedeagus nearly indistinguishable from <italic><tp:taxon-name><tp:taxon-name-part taxon-name-part-type="genus" reg="Ptomaphaginus">P.</tp:taxon-name-part><tp:taxon-name-part taxon-name-part-type="species" reg="bryanti">bryanti</tp:taxon-name-part></tp:taxon-name></italic> (see below), we suspect that some specimens assigned to that species, especially those from Sugud (<abbrev xmlns:xlink="http://www.w3.org/1999/xlink" content-type="institution" xlink:title="Barcode of Life Database" id="ABBRID0E4RAG" xlink:type="simple">BOLD</abbrev> BIN <ext-link xmlns:xlink="http://www.w3.org/1999/xlink" xlink:type="simple" ext-link-type="uri" xlink:href="http://boldsystems.org/index.php/Public_BarcodeCluster?clusteruri=BOLD:ACJ9515">ACJ9515</ext-link>, <named-content xmlns:xlink="http://www.w3.org/1999/xlink" content-type="dwc:institutional_code" xlink:type="simple">RMNH</named-content>.INS.555591 and 555594), may in fact belong to <italic><tp:taxon-name><tp:taxon-name-part taxon-name-part-type="genus" reg="Ptomaphaginus">P.</tp:taxon-name-part><tp:taxon-name-part taxon-name-part-type="species" reg="bryanti">bryanti</tp:taxon-name-part></tp:taxon-name></italic> (although they are not as slender as the holotype of <italic><tp:taxon-name><tp:taxon-name-part taxon-name-part-type="genus" reg="Ptomaphaginus">P.</tp:taxon-name-part><tp:taxon-name-part taxon-name-part-type="species" reg="bryanti">bryanti</tp:taxon-name-part></tp:taxon-name></italic>).</p></tp:treatment-sec><ref-list><ref id="B4"><mixed-citation xmlns:xlink="http://www.w3.org/1999/xlink" xlink:type="simple"><person-group><name name-style="western"><surname>Jeannel</surname><given-names>R</given-names></name></person-group> (<year>1936</year>) <article-title>Monographie des <tp:taxon-name><tp:taxon-name-part taxon-name-part-type="family">Catopidae</tp:taxon-name-part></tp:taxon-name>.</article-title><source>Mémoires du Muséum national d’Histoire naturelle, Nouvelle Série</source><volume>1</volume>: <fpage>1</fpage>–<lpage>433</lpage>.</mixed-citation></ref><ref id="B21"><mixed-citation xmlns:xlink="http://www.w3.org/1999/xlink" xlink:type="simple"><person-group><name name-style="western"><surname>Schilthuizen</surname><given-names>M</given-names></name><name name-style="western"><surname>Perreau</surname><given-names>M</given-names></name></person-group> (<year>2008</year>) <article-title>New species and new records of <italic><tp:taxon-name><tp:taxon-name-part taxon-name-part-type="genus">Ptomaphaginus</tp:taxon-name-part></tp:taxon-name></italic> Portevin from the Sunda region (<tp:taxon-name><tp:taxon-name-part taxon-name-part-type="order">Coleoptera</tp:taxon-name-part></tp:taxon-name>: <tp:taxon-name><tp:taxon-name-part taxon-name-part-type="family">Leiodidae</tp:taxon-name-part></tp:taxon-name>: <tp:taxon-name><tp:taxon-name-part taxon-name-part-type="subfamily">Cholevinae</tp:taxon-name-part></tp:taxon-name>).</article-title><source>Zoologische Mededelingen Leiden</source><volume>82</volume>: <fpage>189</fpage>–<lpage>210</lpage>.</mixed-citation></ref><ref id="B7"><mixed-citation xmlns:xlink="http://www.w3.org/1999/xlink" xlink:type="simple"><person-group><name name-style="western"><surname>Merckx</surname><given-names>VSFT</given-names></name><name name-style="western"><surname>Hendriks</surname><given-names>KP</given-names></name><name name-style="western"><surname>Beentjes</surname><given-names>KK</given-names></name><name name-style="western"><surname>Mennes</surname><given-names>CB</given-names></name><name name-style="western"><surname>Becking</surname><given-names>LE</given-names></name><name name-style="western"><surname>Peijnenburg</surname><given-names>KTCA</given-names></name><name name-style="western"><surname>Afendy</surname><given-names>A</given-names></name><name name-style="western"><surname>Arumugam</surname><given-names>N</given-names></name><name name-style="western"><surname>de Boer</surname><given-names>H</given-names></name><name name-style="western"><surname>Biun</surname><given-names>A</given-names></name><name name-style="western"><surname>Buang</surname><given-names>MM</given-names></name><name name-style="western"><surname>Chen</surname><given-names>PP</given-names></name><name name-style="western"><surname>Chung</surname><given-names>AYC</given-names></name><name name-style="western"><surname>Dow</surname><given-names>R</given-names></name><name name-style="western"><surname>Feijen</surname><given-names>FAA</given-names></name><name name-style="western"><surname>Feijen</surname><given-names>H</given-names></name><name name-style="western"><surname>Feijen-van Soest</surname><given-names>C</given-names></name><name name-style="western"><surname>Geml</surname><given-names>J</given-names></name><name name-style="western"><surname>Geurts</surname><given-names>R</given-names></name><name name-style="western"><surname>Gravendeel</surname><given-names>B</given-names></name><name name-style="western"><surname>Hovenkamp</surname><given-names>P</given-names></name><name name-style="western"><surname>Imbun</surname><given-names>P</given-names></name><name name-style="western"><surname>Ipor</surname><given-names>I</given-names></name><name name-style="western"><surname>Janssens</surname><given-names>SB</given-names></name><name name-style="western"><surname>Jocqué</surname><given-names>M</given-names></name><name name-style="western"><surname>Kappes</surname><given-names>H</given-names></name><name name-style="western"><surname>Khoo</surname><given-names>E</given-names></name><name name-style="western"><surname>Koomen</surname><given-names>P</given-names></name><name name-style="western"><surname>Lens</surname><given-names>F</given-names></name><name name-style="western"><surname>Majapun</surname><given-names>RJ</given-names></name><name name-style="western"><surname>Morgado</surname><given-names>LN</given-names></name><name name-style="western"><surname>Neupane</surname><given-names>S</given-names></name><name name-style="western"><surname>Nieser</surname><given-names>N</given-names></name><name name-style="western"><surname>Pereira</surname><given-names>JT</given-names></name><name name-style="western"><surname>Rahman</surname><given-names>H</given-names></name><name name-style="western"><surname>Sabran</surname><given-names>S</given-names></name><name name-style="western"><surname>Sawang</surname><given-names>A</given-names></name><name name-style="western"><surname>Schwallier</surname><given-names>RM</given-names></name><name name-style="western"><surname>Shim</surname><given-names>PS</given-names></name><name name-style="western"><surname>Smit</surname><given-names>H</given-names></name><name name-style="western"><surname>Sol</surname><given-names>N</given-names></name><name name-style="western"><surname>Spait</surname><given-names>M</given-names></name><name name-style="western"><surname>Stech</surname><given-names>M</given-names></name><name name-style="western"><surname>Stokvis</surname><given-names>F</given-names></name><name name-style="western"><surname>Sugau</surname><given-names>JB</given-names></name><name name-style="western"><surname>Suleiman</surname><given-names>M</given-names></name><name name-style="western"><surname>Sumail</surname><given-names>S</given-names></name><name name-style="western"><surname>Thomas</surname><given-names>DC</given-names></name><name name-style="western"><surname>van Tol</surname><given-names>J</given-names></name><name name-style="western"><surname>Tuh</surname><given-names>FYY</given-names></name><name name-style="western"><surname>Yahya</surname><given-names>BE</given-names></name><name name-style="western"><surname>Nais</surname><given-names>J</given-names></name><name name-style="western"><surname>Repin</surname><given-names>R</given-names></name><name name-style="western"><surname>Lakim</surname><given-names>M</given-names></name><name name-style="western"><surname>Schilthuizen</surname><given-names>M</given-names></name></person-group> (<year>2015</year>) <article-title>Evolution of endemism on a young tropical mountain.</article-title><source>Nature</source><volume>524</volume>: <fpage>347</fpage>–<lpage>350</lpage>. <ext-link xlink:type="simple" ext-link-type="doi" xlink:href="10.1038/nature14949">https://doi.org/10.1038/nature14949</ext-link></mixed-citation></ref></ref-list></tp:taxon-treatment>
