# Supplementary material for: A review of the Cholevinae from the island of Borneo (Coleoptera, Leiodidae)
Source: Zookeys. 2018 Jul 30;(777):57–108. doi: 10.3897/zookeys.777.23212 (PMC6079114; doi:10.3897/zookeys.777.23212)
Supplement: XML Treatment for Ptomaphaginus caroli [file zookeys.777.23212-treatment12.xml]

<!DOCTYPE tp:taxon-treatment
  PUBLIC "-//TaxonX//DTD Taxonomic Treatment Publishing DTD v0 20100105//EN" "tax-treatment-NSO.dtd">
<tp:taxon-treatment xmlns:tp="http://www.plazi.org/taxpub"><tp:treatment-meta><kwd-group><label>Taxon classification</label><kwd><named-content xmlns:xlink="http://www.w3.org/1999/xlink" content-type="kingdom">Animalia</named-content></kwd><kwd><named-content xmlns:xlink="http://www.w3.org/1999/xlink" content-type="order">Coleoptera</named-content></kwd><kwd><named-content xmlns:xlink="http://www.w3.org/1999/xlink" content-type="family">Leiodidae</named-content></kwd></kwd-group><mixed-citation publication-type="journal"><person-group><name><surname>Schilthuizen</surname><given-names>Menno</given-names></name><name><surname>Perreau</surname><given-names>Michel</given-names></name><name><surname>Njunjić</surname><given-names>Iva</given-names></name></person-group><article-title>A review of the <tp:taxon-name><tp:taxon-name-part taxon-name-part-type="subfamily">Cholevinae</tp:taxon-name-part></tp:taxon-name> from the island of Borneo (<tp:taxon-name><tp:taxon-name-part taxon-name-part-type="order">Coleoptera</tp:taxon-name-part></tp:taxon-name>, <tp:taxon-name><tp:taxon-name-part taxon-name-part-type="family">Leiodidae</tp:taxon-name-part></tp:taxon-name>)</article-title><source>Zookeys</source><day>30</day><month>7</month><year>2018</year><volume>2018</volume><issue>777</issue><fpage>57</fpage><lpage>108</lpage><pub-id pub-id-type="doi">10.3897/zookeys.777.23212</pub-id></mixed-citation></tp:treatment-meta><tp:nomenclature><tp:taxon-name>
              <tp:taxon-name-part taxon-name-part-type="genus" reg="Ptomaphaginus">Ptomaphaginus</tp:taxon-name-part>
              <tp:taxon-name-part taxon-name-part-type="species" reg="caroli">caroli</tp:taxon-name-part>
            </tp:taxon-name><tp:taxon-authority>Schilthuizen &amp; Perreau, 2008</tp:taxon-authority><xref ref-type="fig" rid="F4">Figures 4c</xref><xref ref-type="fig" rid="F8">, 8a, b</xref><tp:nomenclature-citation-list><tp:nomenclature-citation><tp:taxon-name>
                  <tp:taxon-name-part taxon-name-part-type="genus" reg="Ptomaphaginus">Ptomaphaginus</tp:taxon-name-part>
                  <tp:taxon-name-part taxon-name-part-type="species" reg="caroli">caroli</tp:taxon-name-part>
                </tp:taxon-name><comment>Schilthuizen &amp; Perreau, 2008: 193, figs 14–15, 26; type from Gunung Mas, Sabah, Borneo (in <named-content xmlns:xlink="http://www.w3.org/1999/xlink" content-type="dwc:institutional_code" xlink:type="simple">RMNH</named-content>).</comment></tp:nomenclature-citation></tp:nomenclature-citation-list></tp:nomenclature><tp:treatment-sec sec-type="description" id="SECID0E4IBG"><title>Description.</title><p>(Adapted from <xref ref-type="bibr" rid="B21">Schilthuizen and Perreau (2008)</xref>). Length 2.7 mm. Habitus relatively slender and narrow, flat. Pronotum 1.62 times as long as wide, slightly narrower than the elytra. Elytra 1.41 times as long as their combined width (length measured from the caudal tip of the scutellum to the apex of the elytra). Winged. Long setae on the ventral side of the male profemur and protibia absent. Aedeagus apically with two short ‘wings’ and a very small, indistinct terminal processus. <italic>Spiculum gastrale</italic> long-triangular, the apex nearly truncate, with a small central projection; similar in shape to <italic><tp:taxon-name><tp:taxon-name-part taxon-name-part-type="genus" reg="Ptomaphaginus">P.</tp:taxon-name-part><tp:taxon-name-part taxon-name-part-type="species" reg="latimanus">latimanus</tp:taxon-name-part></tp:taxon-name></italic> and <italic><tp:taxon-name><tp:taxon-name-part taxon-name-part-type="genus" reg="Ptomaphaginus">P.</tp:taxon-name-part><tp:taxon-name-part taxon-name-part-type="species" reg="similipes">similipes</tp:taxon-name-part></tp:taxon-name></italic>.</p></tp:treatment-sec><tp:treatment-sec sec-type="Differential diagnosis" id="SECID0E6JBG"><title>Differential diagnosis.</title><p><italic><tp:taxon-name><tp:taxon-name-part taxon-name-part-type="genus" reg="Ptomaphaginus">Ptomaphaginus</tp:taxon-name-part><tp:taxon-name-part taxon-name-part-type="species" reg="caroli">caroli</tp:taxon-name-part></tp:taxon-name></italic> has a similar aedeagus as <italic><tp:taxon-name><tp:taxon-name-part taxon-name-part-type="genus" reg="Ptomaphaginus">P.</tp:taxon-name-part><tp:taxon-name-part taxon-name-part-type="species" reg="bryanti">bryanti</tp:taxon-name-part></tp:taxon-name></italic>, <italic><tp:taxon-name><tp:taxon-name-part taxon-name-part-type="genus" reg="Ptomaphaginus">P.</tp:taxon-name-part><tp:taxon-name-part taxon-name-part-type="species" reg="similipes">similipes</tp:taxon-name-part></tp:taxon-name></italic>, and <italic><tp:taxon-name><tp:taxon-name-part taxon-name-part-type="genus" reg="Ptomaphaginus">P.</tp:taxon-name-part><tp:taxon-name-part taxon-name-part-type="species" reg="bryantioides">bryantioides</tp:taxon-name-part></tp:taxon-name></italic>. However, it differs in having a distinctly elongated habitus (elytral index of 1.41) and very short apical ‘wings’ on the aedeagus.</p></tp:treatment-sec><tp:treatment-sec sec-type="habitat" id="SECID0ERLBG"><title>Habitat and distribution.</title><p>So far, only known from the type specimen, collected in lower montane forest at 1350 m in the Crocker Range of Sabah. The aedeagal shape shows that it belongs within the “<italic><tp:taxon-name><tp:taxon-name-part taxon-name-part-type="genus" reg="Ptomaphaginus"/><tp:taxon-name-part taxon-name-part-type="species" reg="bryanti">bryanti</tp:taxon-name-part></tp:taxon-name></italic>-group”.</p></tp:treatment-sec><tp:treatment-sec sec-type="remarks" id="SECID0EBMBG"><title>Remarks.</title><p>The aedeagus of the holotype has been lost shortly after it was first collected and studied (in 2000). Before the loss, sketches were made of the dorsal and lateral view of the aedeagus, which form the basis for the line drawing in Figure <xref ref-type="fig" rid="F8">8</xref> and in <xref ref-type="bibr" rid="B21">Schilthuizen and Perreau (2008)</xref>.</p></tp:treatment-sec><tp:treatment-sec><!--Section generated to contain objects referenced in tp:taxon-treatment.--><fig id="F4" position="float" orientation="portrait"><label>Figure 4.</label><caption><p><italic><tp:taxon-name><tp:taxon-name-part taxon-name-part-type="genus" reg="Ptomaphaginus">Ptomaphaginus</tp:taxon-name-part></tp:taxon-name></italic>, habitus, dorsal. <bold>a</bold><italic><tp:taxon-name><tp:taxon-name-part taxon-name-part-type="genus" reg="Ptomaphaginus">P.</tp:taxon-name-part><tp:taxon-name-part taxon-name-part-type="species" reg="anas">anas</tp:taxon-name-part></tp:taxon-name></italic> Schilthuizen &amp; Perreau, Ulu Gombak, male (<named-content xmlns:xlink="http://www.w3.org/1999/xlink" content-type="dwc:institutional_code" xlink:type="simple">RMNH</named-content>) <bold>b</bold><italic><tp:taxon-name><tp:taxon-name-part taxon-name-part-type="genus" reg="Ptomaphaginus">P.</tp:taxon-name-part><tp:taxon-name-part taxon-name-part-type="species" reg="bryantioides">bryantioides</tp:taxon-name-part></tp:taxon-name></italic> Schilthuizen &amp; Perreau, Gunung Mulu, male (<named-content xmlns:xlink="http://www.w3.org/1999/xlink" content-type="dwc:institutional_code" xlink:type="simple">NHMUK</named-content>) <bold>c</bold><italic><tp:taxon-name><tp:taxon-name-part taxon-name-part-type="genus" reg="Ptomaphaginus">P.</tp:taxon-name-part><tp:taxon-name-part taxon-name-part-type="species" reg="caroli">caroli</tp:taxon-name-part></tp:taxon-name></italic> Schilthuizen &amp; Perreau, Gunung Mas, holotype, male (<named-content xmlns:xlink="http://www.w3.org/1999/xlink" content-type="dwc:institutional_code" xlink:type="simple">RMNH</named-content>) <bold>d</bold><italic><tp:taxon-name><tp:taxon-name-part taxon-name-part-type="genus" reg="Ptomaphaginus">P.</tp:taxon-name-part><tp:taxon-name-part taxon-name-part-type="species" reg="grandis">grandis</tp:taxon-name-part></tp:taxon-name></italic> sp. n., Gunung Mulu, paratype, male (<named-content xmlns:xlink="http://www.w3.org/1999/xlink" content-type="dwc:institutional_code" xlink:type="simple">NHMUK</named-content>) <bold>e</bold><italic><tp:taxon-name><tp:taxon-name-part taxon-name-part-type="genus" reg="Ptomaphaginus">P.</tp:taxon-name-part><tp:taxon-name-part taxon-name-part-type="species" reg="kinabaluensis">kinabaluensis</tp:taxon-name-part></tp:taxon-name></italic> Schilthuizen &amp; Perreau, Gunung Kinabalu, paratype, male (<named-content xmlns:xlink="http://www.w3.org/1999/xlink" content-type="dwc:institutional_code" xlink:type="simple">RMNH</named-content>) <bold>f</bold><italic><tp:taxon-name><tp:taxon-name-part taxon-name-part-type="genus" reg="Ptomaphaginus">P.</tp:taxon-name-part><tp:taxon-name-part taxon-name-part-type="species" reg="kinabaluensis">kinabaluensis</tp:taxon-name-part></tp:taxon-name></italic> Schilthuizen &amp; Perreau, Gunung Kinabalu, paratype, female (<named-content xmlns:xlink="http://www.w3.org/1999/xlink" content-type="dwc:institutional_code" xlink:type="simple">RMNH</named-content>.INS.1086205).</p></caption><graphic xmlns:xlink="http://www.w3.org/1999/xlink" xlink:href="zookeys-777-057-g004.jpg" position="float" orientation="portrait" xlink:type="simple" id="oo_220111.jpg"/></fig><fig id="F8" position="float" orientation="portrait"><label>Figure 8.</label><caption><p><italic><tp:taxon-name><tp:taxon-name-part taxon-name-part-type="genus" reg="Ptomaphaginus">Ptomaphaginus</tp:taxon-name-part><tp:taxon-name-part taxon-name-part-type="species" reg="caroli">caroli</tp:taxon-name-part></tp:taxon-name></italic>, aedeagus, Crocker Range, holotype (<named-content xmlns:xlink="http://www.w3.org/1999/xlink" content-type="dwc:institutional_code" xlink:type="simple">RMNH</named-content>). <bold>a</bold> dorsal view <bold>b</bold> lateral view (after Schilthuizen &amp; Perreau, 2008). Scale line absent as the drawing is based on a rough sketch made before the aedeagus of the holotype was lost; see text.</p></caption><graphic xmlns:xlink="http://www.w3.org/1999/xlink" xlink:href="zookeys-777-057-g008.jpg" position="float" orientation="portrait" xlink:type="simple" id="oo_220118.jpg"/></fig></tp:treatment-sec><ref-list><ref id="B21"><mixed-citation xmlns:xlink="http://www.w3.org/1999/xlink" xlink:type="simple"><person-group><name name-style="western"><surname>Schilthuizen</surname><given-names>M</given-names></name><name name-style="western"><surname>Perreau</surname><given-names>M</given-names></name></person-group> (<year>2008</year>) <article-title>New species and new records of <italic><tp:taxon-name><tp:taxon-name-part taxon-name-part-type="genus">Ptomaphaginus</tp:taxon-name-part></tp:taxon-name></italic> Portevin from the Sunda region (<tp:taxon-name><tp:taxon-name-part taxon-name-part-type="order">Coleoptera</tp:taxon-name-part></tp:taxon-name>: <tp:taxon-name><tp:taxon-name-part taxon-name-part-type="family">Leiodidae</tp:taxon-name-part></tp:taxon-name>: <tp:taxon-name><tp:taxon-name-part taxon-name-part-type="subfamily">Cholevinae</tp:taxon-name-part></tp:taxon-name>).</article-title><source>Zoologische Mededelingen Leiden</source><volume>82</volume>: <fpage>189</fpage>–<lpage>210</lpage>.</mixed-citation></ref></ref-list></tp:taxon-treatment>
