# Supplementary material for: A review of the Cholevinae from the island of Borneo (Coleoptera, Leiodidae)
Source: Zookeys. 2018 Jul 30;(777):57–108. doi: 10.3897/zookeys.777.23212 (PMC6079114; doi:10.3897/zookeys.777.23212)
Supplement: XML Treatment for Ptomaphaginus scaphaner [file zookeys.777.23212-treatment20.xml]

<!DOCTYPE tp:taxon-treatment
  PUBLIC "-//TaxonX//DTD Taxonomic Treatment Publishing DTD v0 20100105//EN" "tax-treatment-NSO.dtd">
<tp:taxon-treatment xmlns:tp="http://www.plazi.org/taxpub"><tp:treatment-meta><kwd-group><label>Taxon classification</label><kwd><named-content xmlns:xlink="http://www.w3.org/1999/xlink" content-type="kingdom">Animalia</named-content></kwd><kwd><named-content xmlns:xlink="http://www.w3.org/1999/xlink" content-type="order">Coleoptera</named-content></kwd><kwd><named-content xmlns:xlink="http://www.w3.org/1999/xlink" content-type="family">Leiodidae</named-content></kwd></kwd-group><mixed-citation publication-type="journal"><person-group><name><surname>Schilthuizen</surname><given-names>Menno</given-names></name><name><surname>Perreau</surname><given-names>Michel</given-names></name><name><surname>Njunjić</surname><given-names>Iva</given-names></name></person-group><article-title>A review of the <tp:taxon-name><tp:taxon-name-part taxon-name-part-type="subfamily">Cholevinae</tp:taxon-name-part></tp:taxon-name> from the island of Borneo (<tp:taxon-name><tp:taxon-name-part taxon-name-part-type="order">Coleoptera</tp:taxon-name-part></tp:taxon-name>, <tp:taxon-name><tp:taxon-name-part taxon-name-part-type="family">Leiodidae</tp:taxon-name-part></tp:taxon-name>)</article-title><source>Zookeys</source><day>30</day><month>7</month><year>2018</year><volume>2018</volume><issue>777</issue><fpage>57</fpage><lpage>108</lpage><pub-id pub-id-type="doi">10.3897/zookeys.777.23212</pub-id></mixed-citation></tp:treatment-meta><tp:nomenclature><tp:taxon-name>
              <tp:taxon-name-part taxon-name-part-type="genus" reg="Ptomaphaginus">Ptomaphaginus</tp:taxon-name-part>
              <tp:taxon-name-part taxon-name-part-type="species" reg="scaphaner">scaphaner</tp:taxon-name-part>
            </tp:taxon-name><tp:taxon-authority>Szymczakowski, 1972</tp:taxon-authority><xref ref-type="fig" rid="F5">Figures 5c</xref><xref ref-type="fig" rid="F7">, 7c, d</xref><xref ref-type="fig" rid="F9">, 9i</xref><xref ref-type="fig" rid="F10">, 10f</xref><tp:nomenclature-citation-list><tp:nomenclature-citation><tp:taxon-name>
                  <tp:taxon-name-part taxon-name-part-type="genus" reg="Ptomaphaginus">Ptomaphaginus</tp:taxon-name-part>
                  <tp:taxon-name-part taxon-name-part-type="species" reg="scaphaner">scaphaner</tp:taxon-name-part>
                </tp:taxon-name><comment>Szymczakowski, 1972: 279–300, figs 28–33); type from Cue phuong Ninh binh, Vietnam (in <named-content xmlns:xlink="http://www.w3.org/1999/xlink" content-type="dwc:institutional_code" xlink:type="simple">HNHM</named-content>).</comment></tp:nomenclature-citation></tp:nomenclature-citation-list></tp:nomenclature><tp:treatment-sec sec-type="material" id="SECID0EDPBI"><title>Material.</title><p>(in addition to that given in <xref ref-type="bibr" rid="B21">Schilthuizen and Perreau (2008)</xref>): <italic>Sabah.</italic> Kinabalu Park, Silau-Silau (low), 1530 m elev., human excrement traps, 7–11.xi.1987 (leg. Krikken &amp; Rombaut, <named-content xmlns:xlink="http://www.w3.org/1999/xlink" content-type="dwc:institutional_code" xlink:type="simple">RMNH</named-content>.INS.1086209–1086214), 5 males, 1 female; Kinabalu Park, Bukit Ular trail (low), 1800 m elev., human excrement traps, 7–11.xi.1987 (leg. Krikken &amp; Rombaut, <named-content xmlns:xlink="http://www.w3.org/1999/xlink" content-type="dwc:institutional_code" xlink:type="simple">RMNH</named-content>.INS.1086224–1086231), 3 males, 5 females; Kinabalu Park, Mempening trail (high), 1700 m elev., human excrement traps, 7–11.xi.1987 (leg. Krikken &amp; Rombaut, <named-content xmlns:xlink="http://www.w3.org/1999/xlink" content-type="dwc:institutional_code" xlink:type="simple">RMNH</named-content>.INS.1086233), 1 male; Crocker Range, Kota Kinabalu-Tambunan road (km 56), 1350 m elev., fish traps, 21–24.xi.1987 (leg. Krikken &amp; Rombaut, <named-content xmlns:xlink="http://www.w3.org/1999/xlink" content-type="dwc:institutional_code" xlink:type="simple">RMNH</named-content>.INS.1086215–1086223), 2 males, 7 females; Kinabalu Park, Headquarters Area, Liwagu Trail, <named-content xmlns:xlink="http://www.w3.org/1999/xlink" content-type="dwc:verbatimCoordinates" xlink:type="simple"><named-content content-type="geo-json" specific-use="{&#34;type&#34;:&#34;Point&#34;,&#34;coordinates&#34;:[116.545500,6.008111]}" id="NCID0EGQBI" xlink:type="simple">6°00'29.2"N 116°32'43.8"E</named-content></named-content>, pitfall with chicken, 2.iv.2016 (leg. M. Schilthuizen, I. Njunjić &amp; F. Feijen) 2 males (<named-content xmlns:xlink="http://www.w3.org/1999/xlink" content-type="dwc:institutional_code" xlink:type="simple">BORN</named-content>), 1 male and 1 female (<named-content xmlns:xlink="http://www.w3.org/1999/xlink" content-type="dwc:institutional_code" xlink:type="simple">RMNH</named-content>.INS.1086232). <italic>Sarawak</italic>. Mulu National Park, Limestone 6.4, Tp 113, 400 m elev., 6.iv.1978 (leg. P.M. Hammond &amp; J.E. Marshall, B.M. 1978–49, <named-content xmlns:xlink="http://www.w3.org/1999/xlink" content-type="dwc:institutional_code" xlink:type="simple">NHMUK</named-content>), 1 male; Mulu National Park, Limestone 6.4, Tp 110, 650 m elev., 6.iv.1978 (leg. P.M. Hammond &amp; J.E. Marshall, B.M. 1978–49, <named-content xmlns:xlink="http://www.w3.org/1999/xlink" content-type="dwc:institutional_code" xlink:type="simple">NHMUK</named-content>), 1 male, 2 females; Mulu National Park, mixed dipterocarp forest litter, TPS 5–6, v–viii.1978 (leg. P.M. Hammond &amp; J.E. Marshall, B.M. 1978–49, <named-content xmlns:xlink="http://www.w3.org/1999/xlink" content-type="dwc:institutional_code" xlink:type="simple">NHMUK</named-content>), 4 males, 1 female; Mulu National Park, mixed dipterocarp forest litter, Tp 7, 21.iv.1978 (leg. P.M. Hammond &amp; J.E. Marshall, B.M. 1978–49, <named-content xmlns:xlink="http://www.w3.org/1999/xlink" content-type="dwc:institutional_code" xlink:type="simple">NHMUK</named-content>), 1 male; Mulu National Park, slope, baited traps, 7.iv.1978 (leg. P.M. Hammond &amp; J.E. Marshall, B.M. 1978–49, <named-content xmlns:xlink="http://www.w3.org/1999/xlink" content-type="dwc:institutional_code" xlink:type="simple">NHMUK</named-content>), 3 females; Mulu National Park, slope, TPS 4–6, 29.iv.1978 (leg. P.M. Hammond &amp; J.E. Marshall, B.M. 1978–49, <named-content xmlns:xlink="http://www.w3.org/1999/xlink" content-type="dwc:institutional_code" xlink:type="simple">NHMUK</named-content>), 1 female; Mulu National Park, TPS 7–13, 4.v.1978 (leg. P.M. Hammond &amp; J.E. Marshall, B.M. 1978–49, <named-content xmlns:xlink="http://www.w3.org/1999/xlink" content-type="dwc:institutional_code" xlink:type="simple">NHMUK</named-content>), 1 female.</p></tp:treatment-sec><tp:treatment-sec sec-type="description" id="SECID0E1RBI"><title>Description.</title><p>Length 1.8–2.5 mm. Habitus broad and short, colouration light reddish-brown. Pronotum 1.75 times as wide as long, slightly narrower than the elytra. Elytra 1.2 times as long as jointly wide (length measured from the caudal tip of the scutellum to the caudal tip of the elytra). Wings present. Antennae very broad and short, with antennomeres 9 and 10 twice as broad as long. Aedeagus strongly curved, extremely convex and swollen, ending in a flattened “beak”; stylet long and thin, hair-like, running along the inside of the roof of the convex part of the aedeagus. <italic>Spiculum gastrale</italic> short, triangular, as long as wide. Spermatheca U-shaped, with 6–7 broad rings along the proximal part, and ca. 5 much narrower rings in the terminal one-quarter. Spermiduct very long and very thin.</p></tp:treatment-sec><tp:treatment-sec sec-type="Differential diagnosis" id="SECID0ECSBI"><title>Differential diagnosis.</title><p>Unique among the Bornean <italic><tp:taxon-name><tp:taxon-name-part taxon-name-part-type="genus" reg="Ptomaphaginus">Ptomaphaginus</tp:taxon-name-part></tp:taxon-name></italic> by the condensed antennae and the inflated aedeagus with flattened “beak” and long stylet.</p></tp:treatment-sec><tp:treatment-sec sec-type="habitat" id="SECID0EPSBI"><title>Habitat and distribution.</title><p>This appears to be a very widespread species, now known from Vietnam, Peninsular Malaysia, Borneo, and Java. It is possible, however, that the species consists of a complex of closely related species, given the geographic variation in secondary sexual characters (<xref ref-type="bibr" rid="B21">Schilthuizen and Perreau 2008</xref>).</p></tp:treatment-sec><tp:treatment-sec><!--Section generated to contain objects referenced in tp:taxon-treatment.--><fig id="F5" position="float" orientation="portrait"><label>Figure 5.</label><caption><p><italic><tp:taxon-name><tp:taxon-name-part taxon-name-part-type="genus" reg="Ptomaphaginus">Ptomaphaginus</tp:taxon-name-part></tp:taxon-name></italic>, habitus, dorsal. <bold>a</bold><italic><tp:taxon-name><tp:taxon-name-part taxon-name-part-type="genus" reg="Ptomaphaginus">P.</tp:taxon-name-part><tp:taxon-name-part taxon-name-part-type="species" reg="louis">louis</tp:taxon-name-part></tp:taxon-name></italic> sp. n., Gunung Mulu, paratype, male (<named-content xmlns:xlink="http://www.w3.org/1999/xlink" content-type="dwc:institutional_code" xlink:type="simple">NHMUK</named-content>) <bold>b</bold><italic><tp:taxon-name><tp:taxon-name-part taxon-name-part-type="genus" reg="Ptomaphaginus">P.</tp:taxon-name-part><tp:taxon-name-part taxon-name-part-type="species" reg="muluensis">muluensis</tp:taxon-name-part></tp:taxon-name></italic> sp. n., Gunung Mulu, paratype, male (<named-content xmlns:xlink="http://www.w3.org/1999/xlink" content-type="dwc:institutional_code" xlink:type="simple">NHMUK</named-content>) <bold>c</bold><italic><tp:taxon-name><tp:taxon-name-part taxon-name-part-type="genus" reg="Ptomaphaginus">P.</tp:taxon-name-part><tp:taxon-name-part taxon-name-part-type="species" reg="scaphaner">scaphaner</tp:taxon-name-part></tp:taxon-name></italic> Szymczakowski, Gunung Mulu, male (<named-content xmlns:xlink="http://www.w3.org/1999/xlink" content-type="dwc:institutional_code" xlink:type="simple">NHMUK</named-content>) <bold>d</bold><italic><tp:taxon-name><tp:taxon-name-part taxon-name-part-type="genus" reg="Ptomaphaginus">P.</tp:taxon-name-part><tp:taxon-name-part taxon-name-part-type="species" reg="similipes">similipes</tp:taxon-name-part></tp:taxon-name></italic> Schilthuizen &amp; Perreau, Gunung Mulu, male (<named-content xmlns:xlink="http://www.w3.org/1999/xlink" content-type="dwc:institutional_code" xlink:type="simple">NHMUK</named-content>) <bold>e</bold><italic><tp:taxon-name><tp:taxon-name-part taxon-name-part-type="genus" reg="Ptomaphaginus">P.</tp:taxon-name-part><tp:taxon-name-part taxon-name-part-type="species" reg="isabellarossellini">isabellarossellini</tp:taxon-name-part></tp:taxon-name></italic> sp. n., Gunung Kinabalu, paratype, female (<named-content xmlns:xlink="http://www.w3.org/1999/xlink" content-type="dwc:institutional_code" xlink:type="simple">RMNH</named-content>.INS.1086164) <bold>f</bold><italic><tp:taxon-name><tp:taxon-name-part taxon-name-part-type="genus" reg="Ptomaphaginus">P.</tp:taxon-name-part><tp:taxon-name-part taxon-name-part-type="species" reg="burckhardti">burckhardti</tp:taxon-name-part></tp:taxon-name></italic> Schilthuizen &amp; Perreau, Gunung Kinabalu, male, holotype (MNHG) <bold>g</bold><italic><tp:taxon-name><tp:taxon-name-part taxon-name-part-type="genus" reg="Ptomaphaginus">P.</tp:taxon-name-part><tp:taxon-name-part taxon-name-part-type="species" reg="sabahensis">sabahensis</tp:taxon-name-part></tp:taxon-name></italic> Schilthuizen &amp; Perreau, Gunung Kinabalu, male, holotype (MNHG) <bold>h</bold><italic><tp:taxon-name><tp:taxon-name-part taxon-name-part-type="genus" reg="Ptomaphaginus">P.</tp:taxon-name-part><tp:taxon-name-part taxon-name-part-type="species" reg="latimanus">latimanus</tp:taxon-name-part></tp:taxon-name></italic> Schilthuizen &amp; Perreau, Gunung Trus Madi, holotype, male (<named-content xmlns:xlink="http://www.w3.org/1999/xlink" content-type="dwc:institutional_code" xlink:type="simple">RMNH</named-content>) <bold>i</bold><italic><tp:taxon-name><tp:taxon-name-part taxon-name-part-type="genus" reg="Ptomaphaginus">P.</tp:taxon-name-part><tp:taxon-name-part taxon-name-part-type="species" reg="latimanus">latimanus</tp:taxon-name-part></tp:taxon-name></italic> Schilthuizen &amp; Perreau, Gunung Trus Madi, paratype, female (<named-content xmlns:xlink="http://www.w3.org/1999/xlink" content-type="dwc:institutional_code" xlink:type="simple">RMNH</named-content>.INS.1086206).</p></caption><graphic xmlns:xlink="http://www.w3.org/1999/xlink" xlink:href="zookeys-777-057-g005.jpg" position="float" orientation="portrait" xlink:type="simple" id="oo_220112.jpg"/></fig><fig id="F7" position="float" orientation="portrait"><label>Figure 7.</label><caption><p><italic><tp:taxon-name><tp:taxon-name-part taxon-name-part-type="genus" reg="Ptomaphaginus">Ptomaphaginus</tp:taxon-name-part></tp:taxon-name></italic>, aedeagus, dorsal (left) and lateral (right) view. <bold>a, b</bold><italic><tp:taxon-name><tp:taxon-name-part taxon-name-part-type="genus" reg="Ptomaphaginus">P.</tp:taxon-name-part><tp:taxon-name-part taxon-name-part-type="species" reg="isabellarossellini">isabellarossellini</tp:taxon-name-part></tp:taxon-name></italic> sp. n. Gunung Kinabalu, holotype (<named-content xmlns:xlink="http://www.w3.org/1999/xlink" content-type="dwc:institutional_code" xlink:type="simple">RMNH</named-content>.INS.1086160) <bold>c, d</bold><italic><tp:taxon-name><tp:taxon-name-part taxon-name-part-type="genus" reg="Ptomaphaginus">P.</tp:taxon-name-part><tp:taxon-name-part taxon-name-part-type="species" reg="scaphaner">scaphaner</tp:taxon-name-part></tp:taxon-name></italic> Szymczakowski, Gunung Mulu (<named-content xmlns:xlink="http://www.w3.org/1999/xlink" content-type="dwc:institutional_code" xlink:type="simple">NHMUK</named-content>) <bold>e, f</bold><italic><tp:taxon-name><tp:taxon-name-part taxon-name-part-type="genus" reg="Ptomaphaginus">P.</tp:taxon-name-part><tp:taxon-name-part taxon-name-part-type="species" reg="muluensis">muluensis</tp:taxon-name-part></tp:taxon-name></italic> sp. n. Gunung Mulu, paratype (<named-content xmlns:xlink="http://www.w3.org/1999/xlink" content-type="dwc:institutional_code" xlink:type="simple">NHMUK</named-content>) <bold>g, h</bold><italic><tp:taxon-name><tp:taxon-name-part taxon-name-part-type="genus" reg="Ptomaphaginus">P.</tp:taxon-name-part><tp:taxon-name-part taxon-name-part-type="species" reg="burckhardti">burckhardti</tp:taxon-name-part></tp:taxon-name></italic> Schilthuizen &amp; Perreau, Gunung Kinabalu, holotype (<named-content xmlns:xlink="http://www.w3.org/1999/xlink" content-type="dwc:institutional_code" xlink:type="simple">MHNG</named-content>) <bold>i, j</bold><italic><tp:taxon-name><tp:taxon-name-part taxon-name-part-type="genus" reg="Ptomaphaginus">P.</tp:taxon-name-part><tp:taxon-name-part taxon-name-part-type="species" reg="sabahensis">sabahensis</tp:taxon-name-part></tp:taxon-name></italic> Schilthuizen &amp; Perreau, Gunung Kinabalu, holotype (<named-content xmlns:xlink="http://www.w3.org/1999/xlink" content-type="dwc:institutional_code" xlink:type="simple">MHNG</named-content>).</p></caption><graphic xmlns:xlink="http://www.w3.org/1999/xlink" xlink:href="zookeys-777-057-g007.jpg" position="float" orientation="portrait" xlink:type="simple" id="oo_220116.jpg"/></fig><fig id="F9" position="float" orientation="portrait"><label>Figure 9.</label><caption><p><italic><tp:taxon-name><tp:taxon-name-part taxon-name-part-type="genus" reg="Ptomaphaginus">Ptomaphaginus</tp:taxon-name-part></tp:taxon-name></italic>, male genital segment (urite IX), dorsal view. <bold>a</bold><italic><tp:taxon-name><tp:taxon-name-part taxon-name-part-type="genus" reg="Ptomaphaginus">P.</tp:taxon-name-part><tp:taxon-name-part taxon-name-part-type="species" reg="anas">anas</tp:taxon-name-part></tp:taxon-name></italic> Schilthuizen &amp; Perreau, Ulu Gombak (<named-content xmlns:xlink="http://www.w3.org/1999/xlink" content-type="dwc:institutional_code" xlink:type="simple">RMNH</named-content>) <bold>b</bold><italic><tp:taxon-name><tp:taxon-name-part taxon-name-part-type="genus" reg="Ptomaphaginus">P.</tp:taxon-name-part><tp:taxon-name-part taxon-name-part-type="species" reg="bryantioides">bryantioides</tp:taxon-name-part></tp:taxon-name></italic> Schilthuizen &amp; Perreau <bold>c</bold><italic><tp:taxon-name><tp:taxon-name-part taxon-name-part-type="genus" reg="Ptomaphaginus">P.</tp:taxon-name-part><tp:taxon-name-part taxon-name-part-type="species" reg="burckhardti">burckhardti</tp:taxon-name-part></tp:taxon-name></italic> Schilthuizen &amp; Perreau, Gunung Kinabalu, holotype (<named-content xmlns:xlink="http://www.w3.org/1999/xlink" content-type="dwc:institutional_code" xlink:type="simple">MHNG</named-content>) <bold>d</bold><italic><tp:taxon-name><tp:taxon-name-part taxon-name-part-type="genus" reg="Ptomaphaginus">P.</tp:taxon-name-part><tp:taxon-name-part taxon-name-part-type="species" reg="grandis">grandis</tp:taxon-name-part></tp:taxon-name></italic> sp. n., Gunung Mulu, paratype (<named-content xmlns:xlink="http://www.w3.org/1999/xlink" content-type="dwc:institutional_code" xlink:type="simple">NHMUK</named-content>), left pleurite missing <bold>e</bold><italic><tp:taxon-name><tp:taxon-name-part taxon-name-part-type="genus" reg="Ptomaphaginus">P.</tp:taxon-name-part><tp:taxon-name-part taxon-name-part-type="species" reg="isabellarossellini">isabellarossellini</tp:taxon-name-part></tp:taxon-name></italic> sp. n., Gunung Kinabalu, holotype (<named-content xmlns:xlink="http://www.w3.org/1999/xlink" content-type="dwc:institutional_code" xlink:type="simple">RMNH</named-content>.INS.1086160) <bold>f</bold><italic><tp:taxon-name><tp:taxon-name-part taxon-name-part-type="genus" reg="Ptomaphaginus">P.</tp:taxon-name-part><tp:taxon-name-part taxon-name-part-type="species" reg="kinabaluensis">kinabaluensis</tp:taxon-name-part></tp:taxon-name></italic> Schilthuizen &amp; Perreau, Gunung Kinabalu, paratype (<named-content xmlns:xlink="http://www.w3.org/1999/xlink" content-type="dwc:institutional_code" xlink:type="simple">RMNH</named-content>.INS.63302) <bold>g</bold><italic><tp:taxon-name><tp:taxon-name-part taxon-name-part-type="genus" reg="Ptomaphaginus">P.</tp:taxon-name-part><tp:taxon-name-part taxon-name-part-type="species" reg="muluensis">muluensis</tp:taxon-name-part></tp:taxon-name></italic> sp. n., Gunung Mulu, paratype (<named-content xmlns:xlink="http://www.w3.org/1999/xlink" content-type="dwc:institutional_code" xlink:type="simple">NHMUK</named-content>) <bold>h</bold><italic><tp:taxon-name><tp:taxon-name-part taxon-name-part-type="genus" reg="Ptomaphaginus">P.</tp:taxon-name-part><tp:taxon-name-part taxon-name-part-type="species" reg="sabahensis">sabahensis</tp:taxon-name-part></tp:taxon-name></italic> Schilthuizen &amp; Perreau, Gunung Kinabalu, holotype (<named-content xmlns:xlink="http://www.w3.org/1999/xlink" content-type="dwc:institutional_code" xlink:type="simple">MHNG</named-content>) <bold>i</bold><italic><tp:taxon-name><tp:taxon-name-part taxon-name-part-type="genus" reg="Ptomaphaginus">P.</tp:taxon-name-part><tp:taxon-name-part taxon-name-part-type="species" reg="scaphaner">scaphaner</tp:taxon-name-part></tp:taxon-name></italic> Szymczakowski, Gunung Mulu (<named-content xmlns:xlink="http://www.w3.org/1999/xlink" content-type="dwc:institutional_code" xlink:type="simple">NHMUK</named-content>) <bold>j</bold><italic><tp:taxon-name><tp:taxon-name-part taxon-name-part-type="genus" reg="Ptomaphaginus">P.</tp:taxon-name-part><tp:taxon-name-part taxon-name-part-type="species" reg="latimanus">latimanus</tp:taxon-name-part></tp:taxon-name></italic> Schilthuizen &amp; Perreau, Gunung Trusmadi (<named-content xmlns:xlink="http://www.w3.org/1999/xlink" content-type="dwc:institutional_code" xlink:type="simple">RMNH</named-content>) <bold>k</bold><italic><tp:taxon-name><tp:taxon-name-part taxon-name-part-type="genus" reg="Ptomaphaginus">P.</tp:taxon-name-part><tp:taxon-name-part taxon-name-part-type="species" reg="louis">louis</tp:taxon-name-part></tp:taxon-name></italic> sp. n., Gunung Mulu, paratype (<named-content xmlns:xlink="http://www.w3.org/1999/xlink" content-type="dwc:institutional_code" xlink:type="simple">NHMUK</named-content>) <bold>l</bold><italic><tp:taxon-name><tp:taxon-name-part taxon-name-part-type="genus" reg="Ptomaphaginus">P.</tp:taxon-name-part><tp:taxon-name-part taxon-name-part-type="species" reg="similipes">similipes</tp:taxon-name-part></tp:taxon-name></italic> Schilthuizen &amp; Perreau, Gunung Mulu (<named-content xmlns:xlink="http://www.w3.org/1999/xlink" content-type="dwc:institutional_code" xlink:type="simple">NHMUK</named-content>). Scale bar represents 0.05 mm for Figure <xref ref-type="fig" rid="F9">9e</xref>.</p></caption><graphic xmlns:xlink="http://www.w3.org/1999/xlink" xlink:href="zookeys-777-057-g009.jpg" position="float" orientation="portrait" xlink:type="simple" id="oo_220120.jpg"/></fig><fig id="F10" position="float" orientation="portrait"><label>Figure 10.</label><caption><p><italic><tp:taxon-name><tp:taxon-name-part taxon-name-part-type="genus" reg="Ptomaphaginus">Ptomaphaginus</tp:taxon-name-part></tp:taxon-name></italic>, female spermiduct and spermatheca. <bold>a</bold><italic><tp:taxon-name><tp:taxon-name-part taxon-name-part-type="genus" reg="Ptomaphaginus">P.</tp:taxon-name-part><tp:taxon-name-part taxon-name-part-type="species" reg="bryantioides">bryantioides</tp:taxon-name-part></tp:taxon-name></italic> Schilthuizen &amp; Perreau, Gunung Mulu (<named-content xmlns:xlink="http://www.w3.org/1999/xlink" content-type="dwc:institutional_code" xlink:type="simple">NHMUK</named-content>) <bold>b</bold><italic><tp:taxon-name><tp:taxon-name-part taxon-name-part-type="genus" reg="Ptomaphaginus">P.</tp:taxon-name-part><tp:taxon-name-part taxon-name-part-type="species" reg="grandis">grandis</tp:taxon-name-part></tp:taxon-name></italic> sp. n., Gunung Mulu, paratype (<named-content xmlns:xlink="http://www.w3.org/1999/xlink" content-type="dwc:institutional_code" xlink:type="simple">NHMUK</named-content>) <bold>c</bold><italic><tp:taxon-name><tp:taxon-name-part taxon-name-part-type="genus" reg="Ptomaphaginus">P.</tp:taxon-name-part><tp:taxon-name-part taxon-name-part-type="species" reg="isabellarossellini">isabellarossellini</tp:taxon-name-part></tp:taxon-name></italic> sp. n., Gunung Kinabalu, paratype (<named-content xmlns:xlink="http://www.w3.org/1999/xlink" content-type="dwc:institutional_code" xlink:type="simple">RMNH</named-content>.INS.1086161) <bold>d</bold><italic><tp:taxon-name><tp:taxon-name-part taxon-name-part-type="genus" reg="Ptomaphaginus">P.</tp:taxon-name-part><tp:taxon-name-part taxon-name-part-type="species" reg="louis">louis</tp:taxon-name-part></tp:taxon-name></italic> sp. n., Gunung Mulu, paratype (<named-content xmlns:xlink="http://www.w3.org/1999/xlink" content-type="dwc:institutional_code" xlink:type="simple">NHMUK</named-content>) <bold>e</bold><italic><tp:taxon-name><tp:taxon-name-part taxon-name-part-type="genus" reg="Ptomaphaginus">P.</tp:taxon-name-part><tp:taxon-name-part taxon-name-part-type="species" reg="muluensis">muluensis</tp:taxon-name-part></tp:taxon-name></italic> sp. n., Gunung Mulu, paratype (<named-content xmlns:xlink="http://www.w3.org/1999/xlink" content-type="dwc:institutional_code" xlink:type="simple">NHMUK</named-content>) <bold>f</bold><italic><tp:taxon-name><tp:taxon-name-part taxon-name-part-type="genus" reg="Ptomaphaginus">P.</tp:taxon-name-part><tp:taxon-name-part taxon-name-part-type="species" reg="scaphaner">scaphaner</tp:taxon-name-part></tp:taxon-name></italic> Szymczakowski, Gunung Mulu (<named-content xmlns:xlink="http://www.w3.org/1999/xlink" content-type="dwc:institutional_code" xlink:type="simple">NHMUK</named-content>) <bold>g</bold><italic><tp:taxon-name><tp:taxon-name-part taxon-name-part-type="genus" reg="Ptomaphaginus">P.</tp:taxon-name-part><tp:taxon-name-part taxon-name-part-type="species" reg="kinabaluensis">kinabaluensis</tp:taxon-name-part></tp:taxon-name></italic> Schilthuizen &amp; Perreau, Gunung Kinabalu (<abbrev xmlns:xlink="http://www.w3.org/1999/xlink" content-type="institution" xlink:title="Taxon Expeditions, Leiden, The Netherlands" id="ABBRID0ER3AI" xlink:type="simple">TXEX</abbrev>) <bold>h</bold><italic><tp:taxon-name><tp:taxon-name-part taxon-name-part-type="genus" reg="Ptomaphaginus">P.</tp:taxon-name-part><tp:taxon-name-part taxon-name-part-type="species" reg="latimanus">latimanus</tp:taxon-name-part></tp:taxon-name></italic> Schilthuizen &amp; Perreau, Gunung Trus Madi, paratype (<named-content xmlns:xlink="http://www.w3.org/1999/xlink" content-type="dwc:institutional_code" xlink:type="simple">RMNH</named-content>).</p></caption><graphic xmlns:xlink="http://www.w3.org/1999/xlink" xlink:href="zookeys-777-057-g010.jpg" position="float" orientation="portrait" xlink:type="simple" id="oo_220122.jpg"/></fig></tp:treatment-sec><ref-list><ref id="B21"><mixed-citation xmlns:xlink="http://www.w3.org/1999/xlink" xlink:type="simple"><person-group><name name-style="western"><surname>Schilthuizen</surname><given-names>M</given-names></name><name name-style="western"><surname>Perreau</surname><given-names>M</given-names></name></person-group> (<year>2008</year>) <article-title>New species and new records of <italic><tp:taxon-name><tp:taxon-name-part taxon-name-part-type="genus">Ptomaphaginus</tp:taxon-name-part></tp:taxon-name></italic> Portevin from the Sunda region (<tp:taxon-name><tp:taxon-name-part taxon-name-part-type="order">Coleoptera</tp:taxon-name-part></tp:taxon-name>: <tp:taxon-name><tp:taxon-name-part taxon-name-part-type="family">Leiodidae</tp:taxon-name-part></tp:taxon-name>: <tp:taxon-name><tp:taxon-name-part taxon-name-part-type="subfamily">Cholevinae</tp:taxon-name-part></tp:taxon-name>).</article-title><source>Zoologische Mededelingen Leiden</source><volume>82</volume>: <fpage>189</fpage>–<lpage>210</lpage>.</mixed-citation></ref></ref-list></tp:taxon-treatment>
