# Supplementary material for: A review of the Cholevinae from the island of Borneo (Coleoptera, Leiodidae)
Source: Zookeys. 2018 Jul 30;(777):57–108. doi: 10.3897/zookeys.777.23212 (PMC6079114; doi:10.3897/zookeys.777.23212)
Supplement: XML Treatment for Ptomaphaminus ater [file zookeys.777.23212-treatment25.xml]

<!DOCTYPE tp:taxon-treatment
  PUBLIC "-//TaxonX//DTD Taxonomic Treatment Publishing DTD v0 20100105//EN" "tax-treatment-NSO.dtd">
<tp:taxon-treatment xmlns:tp="http://www.plazi.org/taxpub"><tp:treatment-meta><kwd-group><label>Taxon classification</label><kwd><named-content xmlns:xlink="http://www.w3.org/1999/xlink" content-type="kingdom">Animalia</named-content></kwd><kwd><named-content xmlns:xlink="http://www.w3.org/1999/xlink" content-type="order">Coleoptera</named-content></kwd><kwd><named-content xmlns:xlink="http://www.w3.org/1999/xlink" content-type="family">Leiodidae</named-content></kwd></kwd-group><mixed-citation publication-type="journal"><person-group><name><surname>Schilthuizen</surname><given-names>Menno</given-names></name><name><surname>Perreau</surname><given-names>Michel</given-names></name><name><surname>Njunjić</surname><given-names>Iva</given-names></name></person-group><article-title>A review of the <tp:taxon-name><tp:taxon-name-part taxon-name-part-type="subfamily">Cholevinae</tp:taxon-name-part></tp:taxon-name> from the island of Borneo (<tp:taxon-name><tp:taxon-name-part taxon-name-part-type="order">Coleoptera</tp:taxon-name-part></tp:taxon-name>, <tp:taxon-name><tp:taxon-name-part taxon-name-part-type="family">Leiodidae</tp:taxon-name-part></tp:taxon-name>)</article-title><source>Zookeys</source><day>30</day><month>7</month><year>2018</year><volume>2018</volume><issue>777</issue><fpage>57</fpage><lpage>108</lpage><pub-id pub-id-type="doi">10.3897/zookeys.777.23212</pub-id></mixed-citation></tp:treatment-meta><tp:nomenclature><tp:taxon-name>
              <tp:taxon-name-part taxon-name-part-type="genus" reg="Ptomaphaminus">Ptomaphaminus</tp:taxon-name-part>
              <tp:taxon-name-part taxon-name-part-type="species" reg="ater">ater</tp:taxon-name-part>
            </tp:taxon-name><tp:taxon-authority>Perreau, 2009</tp:taxon-authority><xref ref-type="fig" rid="F12">Figures 12e, f</xref><xref ref-type="fig" rid="F13">, 13e, f</xref><xref ref-type="fig" rid="F14">, 14d</xref><!--PageBreak--><tp:nomenclature-citation-list><tp:nomenclature-citation><tp:taxon-name>
                  <tp:taxon-name-part taxon-name-part-type="genus" reg="Ptomaphaminus">Ptomaphaminus</tp:taxon-name-part>
                  <tp:taxon-name-part taxon-name-part-type="species" reg="ater">ater</tp:taxon-name-part>
                </tp:taxon-name><comment>Perreau, 2009: 5, fig. 5; type from Gunung Kinabalu, Sabah, Borneo (in <named-content xmlns:xlink="http://www.w3.org/1999/xlink" content-type="dwc:institutional_code" xlink:type="simple">MHNG</named-content>).</comment></tp:nomenclature-citation><tp:nomenclature-citation><tp:taxon-name>
                  <tp:taxon-name-part taxon-name-part-type="genus" reg="Ptomaphaginus">Ptomaphaginus</tp:taxon-name-part>
                  <tp:taxon-name-part taxon-name-part-type="species" reg="ater">ater</tp:taxon-name-part>
                </tp:taxon-name><comment>: <xref ref-type="bibr" rid="B7">Merckx et al. 2015</xref>: extended data figs 2, 6.</comment></tp:nomenclature-citation></tp:nomenclature-citation-list></tp:nomenclature><tp:treatment-sec sec-type="material" id="SECID0EAMDI"><title>Material.</title><p>(In addition to that listed in <xref ref-type="bibr" rid="B14">Perreau 2009</xref>): <italic>Sabah.</italic> Kinabalu Park, Paka Cave, 3080 m elev., 14–19.ix.2012 (leg. M. Schilthuizen, Crocker Range / Kinabalu Expedition, <named-content xmlns:xlink="http://www.w3.org/1999/xlink" content-type="dwc:institutional_code" xlink:type="simple">RMNH</named-content>), 10 individuals (incl. <named-content xmlns:xlink="http://www.w3.org/1999/xlink" content-type="dwc:institutional_code" xlink:type="simple">RMNH</named-content>.INS.555623–555624, <named-content xmlns:xlink="http://www.w3.org/1999/xlink" content-type="dwc:institutional_code" xlink:type="simple">RMNH</named-content>.INS.1086288–1086290).</p></tp:treatment-sec><tp:treatment-sec sec-type="description" id="SECID0E2MDI"><title>Description.</title><p>Length 1.75–2.00 mm. Large species, dark brown, winged. Eyes reduced, with 25 ommatidia. Pronotum ca. 1.5 times wider than long. Elytra approximately 1.2 times longer than wide. Female apex of the elytra with a sharp sutural angle expanded posteriorly (Figure <xref ref-type="fig" rid="F14">14d</xref>). Male protarsi approximately 0.6 times as wide as the apex of protibia. Male genital segment with long and apically expanded <italic>spiculum gastrale</italic>, widely dilated into a kind of paddle (Figure <xref ref-type="fig" rid="F13">13e</xref>). Aedeagus long, 3.5 times shorter than the body length, parallel-sided, straight, shortly narrowed near the apex in dorsal view (Figs <xref ref-type="fig" rid="F12">12f</xref>), ventrally bent on the last quarter of its length and with an apical hook clearly retroverted ventrally (Figure <xref ref-type="fig" rid="F12">12g</xref>). Stylet of the endophallus long and straight. Female genital segment with reduced gonocoxites. Spermiduct helical. Spermatheca long, bilobate, rounded at the apex, but with an apical sclerotised plate (Figure <xref ref-type="fig" rid="F13">13f</xref>).</p></tp:treatment-sec><tp:treatment-sec sec-type="DNA barcodes" id="SECID0EXNDI"><title>DNA barcodes.</title><p>For two individuals, <named-content xmlns:xlink="http://www.w3.org/1999/xlink" content-type="dwc:institutional_code" xlink:type="simple">RMNH</named-content>.INS.555623–555624, COI barcodes are available in <abbrev xmlns:xlink="http://www.w3.org/1999/xlink" content-type="institution" xlink:title="Barcode of Life Database" id="ABBRID0ECODI" xlink:type="simple">BOLD</abbrev>, which form the BIN <ext-link xmlns:xlink="http://www.w3.org/1999/xlink" xlink:type="simple" ext-link-type="uri" xlink:href="http://boldsystems.org/index.php/Public_BarcodeCluster?clusteruri=BOLD:ACK0013">ACK0013</ext-link>.</p></tp:treatment-sec><tp:treatment-sec sec-type="Differential diagnosis" id="SECID0EMODI"><title>Differential diagnosis.</title><p>Externally recognizable by its large size, dark colouration, and strongly cuneiform habitus. Apex of the female elytra spiniform. Spermatheca with a sclerotised plate at its apex. Aedeagus blunt-ended.</p><!--PageBreak--><!--PageBreak--></tp:treatment-sec><tp:treatment-sec sec-type="habitat" id="SECID0ETODI"><title>Habitat and distribution.</title><p>Known from high altitude on Gunung Kinabalu, above 3000 m. Some specimens were taken under a rocky overhang (Paka cave), others in Panar Laban (type locality) and Gunting Lagadan, without detail on collecting conditions.</p></tp:treatment-sec><tp:treatment-sec sec-type="remarks" id="SECID0EYODI"><title>Remarks.</title><p>The only species in Borneo with an apical sclerotised plate at the apex of the spermatheca (which occurs in several other species outside Borneo).</p></tp:treatment-sec><tp:treatment-sec><!--Section generated to contain objects referenced in tp:taxon-treatment.--><fig id="F12" position="float" orientation="portrait"><label>Figure 12.</label><caption><p><italic><tp:taxon-name><tp:taxon-name-part taxon-name-part-type="genus" reg="Ptomaphaminus">Ptomaphaminus</tp:taxon-name-part></tp:taxon-name></italic>, aedeagus. <bold>a, c, e, g, i, k, n, p, r, t, v, x, z</bold> lateral view <bold>b, d, f, h, j, l, m, o, q, s, u, w, y</bold> dorsal view. <bold>a, b</bold><italic><tp:taxon-name><tp:taxon-name-part taxon-name-part-type="genus" reg="Ptomaphaginus">P.</tp:taxon-name-part><tp:taxon-name-part taxon-name-part-type="species" reg="latescens">latescens</tp:taxon-name-part></tp:taxon-name></italic><bold>c, d</bold><italic><tp:taxon-name><tp:taxon-name-part taxon-name-part-type="genus" reg="Ptomaphaminus">P.</tp:taxon-name-part><tp:taxon-name-part taxon-name-part-type="species" reg="testaceus">testaceus</tp:taxon-name-part></tp:taxon-name></italic> sp. n., Sarawak, Gunung Mulu <bold>e, f</bold><italic><tp:taxon-name><tp:taxon-name-part taxon-name-part-type="genus" reg="Ptomaphaginus">P.</tp:taxon-name-part><tp:taxon-name-part taxon-name-part-type="species" reg="ater">ater</tp:taxon-name-part></tp:taxon-name></italic>, paratype (<abbrev xmlns:xlink="http://www.w3.org/1999/xlink" content-type="institution" xlink:title="Collection Michel Perreau, Paris" id="ABBRID0EP5CI" xlink:type="simple">CMPR</abbrev>). <bold>g, h</bold><italic><tp:taxon-name><tp:taxon-name-part taxon-name-part-type="genus" reg="Ptomaphaginus">P.</tp:taxon-name-part><tp:taxon-name-part taxon-name-part-type="species" reg="chapmani">chapmani</tp:taxon-name-part></tp:taxon-name></italic>, Sarawak, Gunung Mulu <bold>i, j</bold><italic><tp:taxon-name><tp:taxon-name-part taxon-name-part-type="genus" reg="Ptomaphaminus">P.</tp:taxon-name-part><tp:taxon-name-part taxon-name-part-type="species" reg="sarawacensis">sarawacensis</tp:taxon-name-part></tp:taxon-name></italic> sp. n., Sarawak, Gunung Mulu <bold>k, l</bold><italic><tp:taxon-name><tp:taxon-name-part taxon-name-part-type="genus" reg="Ptomaphaminus">P.</tp:taxon-name-part><tp:taxon-name-part taxon-name-part-type="species" reg="hanskii">hanskii</tp:taxon-name-part></tp:taxon-name></italic> sp. n., Sarawak, Gunung Mulu <bold>m, n</bold><italic><tp:taxon-name><tp:taxon-name-part taxon-name-part-type="genus" reg="Ptomaphaminus">P.</tp:taxon-name-part><tp:taxon-name-part taxon-name-part-type="species" reg="nanus">nanus</tp:taxon-name-part></tp:taxon-name></italic> sp. n., Sarawak, Gunung Mulu <bold>o, p</bold><italic><tp:taxon-name><tp:taxon-name-part taxon-name-part-type="genus" reg="Ptomaphaminus">P.</tp:taxon-name-part><tp:taxon-name-part taxon-name-part-type="species" reg="marshalli">marshalli</tp:taxon-name-part></tp:taxon-name></italic> n. sp., Sarawak, Gunung Mulu <bold>q, r</bold><italic><tp:taxon-name><tp:taxon-name-part taxon-name-part-type="genus" reg="Ptomaphaminus">P.</tp:taxon-name-part><tp:taxon-name-part taxon-name-part-type="species" reg="fagei">fagei</tp:taxon-name-part></tp:taxon-name></italic> holotype (<abbrev xmlns:xlink="http://www.w3.org/1999/xlink" content-type="institution" xlink:title="Collection Michel Perreau, Paris" id="ABBRID0ECBDI" xlink:type="simple">CMPR</abbrev>) <bold>s, t</bold><italic><tp:taxon-name><tp:taxon-name-part taxon-name-part-type="genus" reg="Ptomaphaminus">P.</tp:taxon-name-part><tp:taxon-name-part taxon-name-part-type="species" reg="layangensis">layangensis</tp:taxon-name-part></tp:taxon-name></italic> sp. n., Sabah, Gunung Kinabalu, Layang-Layang <bold>u, v</bold><italic><tp:taxon-name><tp:taxon-name-part taxon-name-part-type="genus" reg="Ptomaphaminus">P.</tp:taxon-name-part><tp:taxon-name-part taxon-name-part-type="species" reg="kinabatanganensis">kinabatanganensis</tp:taxon-name-part></tp:taxon-name></italic> sp. n., Sabah, Kinabatangan valley, Gua Ikan <bold>w, x</bold><italic><tp:taxon-name><tp:taxon-name-part taxon-name-part-type="genus" reg="Ptomaphaminus">P.</tp:taxon-name-part><tp:taxon-name-part taxon-name-part-type="species" reg="alabensis">alabensis</tp:taxon-name-part></tp:taxon-name></italic> sp. n., Sabah, Gunung Alab <bold>y, z</bold><italic><tp:taxon-name><tp:taxon-name-part taxon-name-part-type="genus" reg="Ptomaphaminus">P.</tp:taxon-name-part><tp:taxon-name-part taxon-name-part-type="species" reg="microphallus">microphallus</tp:taxon-name-part></tp:taxon-name></italic> sp. n., Sabah, Kinabalu, Poring Hot Springs.</p></caption><graphic xmlns:xlink="http://www.w3.org/1999/xlink" xlink:href="zookeys-777-057-g012.jpg" position="float" orientation="portrait" xlink:type="simple" id="oo_220124.jpg"/></fig><fig id="F13" position="float" orientation="portrait"><label>Figure 13.</label><caption><p><italic><tp:taxon-name><tp:taxon-name-part taxon-name-part-type="genus" reg="Ptomaphaminus">Ptomaphaminus</tp:taxon-name-part></tp:taxon-name></italic>, <bold>a, c, e, g, i, k, n, o, r, t, v, x</bold> male genital segments <bold>b, d, f, h, j, l, n, p, q, s, u, w, y</bold> female genital segments. <bold>a, b</bold><italic><tp:taxon-name><tp:taxon-name-part taxon-name-part-type="genus" reg="Ptomaphaginus">P.</tp:taxon-name-part><tp:taxon-name-part taxon-name-part-type="species" reg="latescens">latescens</tp:taxon-name-part></tp:taxon-name></italic><bold>c, d</bold><italic><tp:taxon-name><tp:taxon-name-part taxon-name-part-type="genus" reg="Ptomaphaminus">P.</tp:taxon-name-part><tp:taxon-name-part taxon-name-part-type="species" reg="testaceus">testaceus</tp:taxon-name-part></tp:taxon-name></italic> sp. n. <bold>e, f</bold><italic><tp:taxon-name><tp:taxon-name-part taxon-name-part-type="genus" reg="Ptomaphaginus">P.</tp:taxon-name-part><tp:taxon-name-part taxon-name-part-type="species" reg="ater">ater</tp:taxon-name-part></tp:taxon-name></italic>, paratype (<abbrev xmlns:xlink="http://www.w3.org/1999/xlink" content-type="institution" xlink:title="Collection Michel Perreau, Paris" id="ABBRID0E1EDI" xlink:type="simple">CMPR</abbrev>) <bold>g, h</bold><italic><tp:taxon-name><tp:taxon-name-part taxon-name-part-type="genus" reg="Ptomaphaminus">P.</tp:taxon-name-part><tp:taxon-name-part taxon-name-part-type="species" reg="sarawacensis">sarawacensis</tp:taxon-name-part></tp:taxon-name></italic> sp. n., Sarawak, Gunung Mulu <bold>i, j</bold><italic><tp:taxon-name><tp:taxon-name-part taxon-name-part-type="genus" reg="Ptomaphaminus">P.</tp:taxon-name-part><tp:taxon-name-part taxon-name-part-type="species" reg="hanskii">hanskii</tp:taxon-name-part></tp:taxon-name></italic> sp. n., Sarawak, Gunung Mulu <bold>k, l</bold><italic><tp:taxon-name><tp:taxon-name-part taxon-name-part-type="genus" reg="Ptomaphaminus">P.</tp:taxon-name-part><tp:taxon-name-part taxon-name-part-type="species" reg="fagei">fagei</tp:taxon-name-part></tp:taxon-name></italic>, paratype (<abbrev xmlns:xlink="http://www.w3.org/1999/xlink" content-type="institution" xlink:title="Collection Michel Perreau, Paris" id="ABBRID0EGGDI" xlink:type="simple">CMPR</abbrev>) <bold>m, n</bold><italic><tp:taxon-name><tp:taxon-name-part taxon-name-part-type="genus" reg="Ptomaphaminus">P.</tp:taxon-name-part><tp:taxon-name-part taxon-name-part-type="species" reg="kinabatanganensis">kinabatanganensis</tp:taxon-name-part></tp:taxon-name></italic> sp. n. Sabah, Lower Kinabatangan, Gua Fico <bold>o, p</bold><italic><tp:taxon-name><tp:taxon-name-part taxon-name-part-type="genus" reg="Ptomaphaminus">P.</tp:taxon-name-part><tp:taxon-name-part taxon-name-part-type="species" reg="layangensis">layangensis</tp:taxon-name-part></tp:taxon-name></italic> sp. n. Sabah, Gunung Kinabalu, Layang-Layang <bold>q</bold><italic><tp:taxon-name><tp:taxon-name-part taxon-name-part-type="genus" reg="Ptomaphaminus">P.</tp:taxon-name-part><tp:taxon-name-part taxon-name-part-type="species" reg="microphallus">microphallus</tp:taxon-name-part></tp:taxon-name></italic> sp. n., Sabah, Kinabalu, Poring Hot Springs <bold>r, s</bold><italic><tp:taxon-name><tp:taxon-name-part taxon-name-part-type="genus" reg="Ptomaphaginus">P.</tp:taxon-name-part><tp:taxon-name-part taxon-name-part-type="species" reg="chapmani">chapmani</tp:taxon-name-part></tp:taxon-name></italic>, Sarawak, Gunung Mulu <bold>t, u</bold><italic><tp:taxon-name><tp:taxon-name-part taxon-name-part-type="genus" reg="Ptomaphaminus">P.</tp:taxon-name-part><tp:taxon-name-part taxon-name-part-type="species" reg="nanus">nanus</tp:taxon-name-part></tp:taxon-name></italic> sp. n., Sarawak, Gunung Mulu. <bold>v, w</bold><italic><tp:taxon-name><tp:taxon-name-part taxon-name-part-type="genus" reg="Ptomaphaminus">P.</tp:taxon-name-part><tp:taxon-name-part taxon-name-part-type="species" reg="alabensis">alabensis</tp:taxon-name-part></tp:taxon-name></italic> sp. n., Sabah, Gunung Alab. <bold>x, y</bold><italic><tp:taxon-name><tp:taxon-name-part taxon-name-part-type="genus" reg="Ptomaphaminus">P.</tp:taxon-name-part><tp:taxon-name-part taxon-name-part-type="species" reg="marshalli">marshalli</tp:taxon-name-part></tp:taxon-name></italic> sp. n., Sarawak, Gunung Mulu.</p></caption><graphic xmlns:xlink="http://www.w3.org/1999/xlink" xlink:href="zookeys-777-057-g013.jpg" position="float" orientation="portrait" xlink:type="simple" id="oo_220125.jpg"/></fig><fig id="F14" position="float" orientation="portrait"><label>Figure 14.</label><caption><p><italic><tp:taxon-name><tp:taxon-name-part taxon-name-part-type="genus" reg="Ptomaphaminus">Ptomaphaminus</tp:taxon-name-part></tp:taxon-name></italic>, elytral apices. <bold>a</bold><italic><tp:taxon-name><tp:taxon-name-part taxon-name-part-type="genus" reg="Ptomaphaminus">P.</tp:taxon-name-part><tp:taxon-name-part taxon-name-part-type="species" reg="marshalli">marshalli</tp:taxon-name-part></tp:taxon-name></italic>, male, Sarawak, Gunung Mulu <bold>b</bold><italic><tp:taxon-name><tp:taxon-name-part taxon-name-part-type="genus" reg="Ptomaphaminus">P.</tp:taxon-name-part><tp:taxon-name-part taxon-name-part-type="species" reg="marshalli">marshalli</tp:taxon-name-part></tp:taxon-name></italic>, female, Sarawak, Gunung Mulu <bold>c</bold><italic><tp:taxon-name><tp:taxon-name-part taxon-name-part-type="genus" reg="Ptomaphaminus">P.</tp:taxon-name-part><tp:taxon-name-part taxon-name-part-type="species" reg="sarawacensis">sarawacensis</tp:taxon-name-part></tp:taxon-name></italic>, female Sarawak, Gunung Mulu <bold>d</bold><italic><tp:taxon-name><tp:taxon-name-part taxon-name-part-type="genus" reg="Ptomaphaginus">P.</tp:taxon-name-part><tp:taxon-name-part taxon-name-part-type="species" reg="ater">ater</tp:taxon-name-part></tp:taxon-name></italic> female paratype (<abbrev xmlns:xlink="http://www.w3.org/1999/xlink" content-type="institution" xlink:title="Collection Michel Perreau, Paris" id="ABBRID0EXHAK" xlink:type="simple">CMPR</abbrev>) <bold>e</bold><italic><tp:taxon-name><tp:taxon-name-part taxon-name-part-type="genus" reg="Ptomaphaginus">P.</tp:taxon-name-part><tp:taxon-name-part taxon-name-part-type="species" reg="chapmani">chapmani</tp:taxon-name-part></tp:taxon-name></italic> female Sarawak, Gunung Mulu.</p></caption><graphic xmlns:xlink="http://www.w3.org/1999/xlink" xlink:href="zookeys-777-057-g014.jpg" position="float" orientation="portrait" xlink:type="simple" id="oo_220126.jpg"/></fig></tp:treatment-sec><ref-list><ref id="B7"><mixed-citation xmlns:xlink="http://www.w3.org/1999/xlink" xlink:type="simple"><person-group><name name-style="western"><surname>Merckx</surname><given-names>VSFT</given-names></name><name name-style="western"><surname>Hendriks</surname><given-names>KP</given-names></name><name name-style="western"><surname>Beentjes</surname><given-names>KK</given-names></name><name name-style="western"><surname>Mennes</surname><given-names>CB</given-names></name><name name-style="western"><surname>Becking</surname><given-names>LE</given-names></name><name name-style="western"><surname>Peijnenburg</surname><given-names>KTCA</given-names></name><name name-style="western"><surname>Afendy</surname><given-names>A</given-names></name><name name-style="western"><surname>Arumugam</surname><given-names>N</given-names></name><name name-style="western"><surname>de Boer</surname><given-names>H</given-names></name><name name-style="western"><surname>Biun</surname><given-names>A</given-names></name><name name-style="western"><surname>Buang</surname><given-names>MM</given-names></name><name name-style="western"><surname>Chen</surname><given-names>PP</given-names></name><name name-style="western"><surname>Chung</surname><given-names>AYC</given-names></name><name name-style="western"><surname>Dow</surname><given-names>R</given-names></name><name name-style="western"><surname>Feijen</surname><given-names>FAA</given-names></name><name name-style="western"><surname>Feijen</surname><given-names>H</given-names></name><name name-style="western"><surname>Feijen-van Soest</surname><given-names>C</given-names></name><name name-style="western"><surname>Geml</surname><given-names>J</given-names></name><name name-style="western"><surname>Geurts</surname><given-names>R</given-names></name><name name-style="western"><surname>Gravendeel</surname><given-names>B</given-names></name><name name-style="western"><surname>Hovenkamp</surname><given-names>P</given-names></name><name name-style="western"><surname>Imbun</surname><given-names>P</given-names></name><name name-style="western"><surname>Ipor</surname><given-names>I</given-names></name><name name-style="western"><surname>Janssens</surname><given-names>SB</given-names></name><name name-style="western"><surname>Jocqué</surname><given-names>M</given-names></name><name name-style="western"><surname>Kappes</surname><given-names>H</given-names></name><name name-style="western"><surname>Khoo</surname><given-names>E</given-names></name><name name-style="western"><surname>Koomen</surname><given-names>P</given-names></name><name name-style="western"><surname>Lens</surname><given-names>F</given-names></name><name name-style="western"><surname>Majapun</surname><given-names>RJ</given-names></name><name name-style="western"><surname>Morgado</surname><given-names>LN</given-names></name><name name-style="western"><surname>Neupane</surname><given-names>S</given-names></name><name name-style="western"><surname>Nieser</surname><given-names>N</given-names></name><name name-style="western"><surname>Pereira</surname><given-names>JT</given-names></name><name name-style="western"><surname>Rahman</surname><given-names>H</given-names></name><name name-style="western"><surname>Sabran</surname><given-names>S</given-names></name><name name-style="western"><surname>Sawang</surname><given-names>A</given-names></name><name name-style="western"><surname>Schwallier</surname><given-names>RM</given-names></name><name name-style="western"><surname>Shim</surname><given-names>PS</given-names></name><name name-style="western"><surname>Smit</surname><given-names>H</given-names></name><name name-style="western"><surname>Sol</surname><given-names>N</given-names></name><name name-style="western"><surname>Spait</surname><given-names>M</given-names></name><name name-style="western"><surname>Stech</surname><given-names>M</given-names></name><name name-style="western"><surname>Stokvis</surname><given-names>F</given-names></name><name name-style="western"><surname>Sugau</surname><given-names>JB</given-names></name><name name-style="western"><surname>Suleiman</surname><given-names>M</given-names></name><name name-style="western"><surname>Sumail</surname><given-names>S</given-names></name><name name-style="western"><surname>Thomas</surname><given-names>DC</given-names></name><name name-style="western"><surname>van Tol</surname><given-names>J</given-names></name><name name-style="western"><surname>Tuh</surname><given-names>FYY</given-names></name><name name-style="western"><surname>Yahya</surname><given-names>BE</given-names></name><name name-style="western"><surname>Nais</surname><given-names>J</given-names></name><name name-style="western"><surname>Repin</surname><given-names>R</given-names></name><name name-style="western"><surname>Lakim</surname><given-names>M</given-names></name><name name-style="western"><surname>Schilthuizen</surname><given-names>M</given-names></name></person-group> (<year>2015</year>) <article-title>Evolution of endemism on a young tropical mountain.</article-title><source>Nature</source><volume>524</volume>: <fpage>347</fpage>–<lpage>350</lpage>. <ext-link xlink:type="simple" ext-link-type="doi" xlink:href="10.1038/nature14949">https://doi.org/10.1038/nature14949</ext-link></mixed-citation></ref><ref id="B14"><mixed-citation xmlns:xlink="http://www.w3.org/1999/xlink" xlink:type="simple"><person-group><name name-style="western"><surname>Perreau</surname><given-names>M</given-names></name></person-group> (<year>2009</year>) <article-title>Nouveaux <tp:taxon-name><tp:taxon-name-part taxon-name-part-type="tribe">Ptomaphagini</tp:taxon-name-part></tp:taxon-name> et <tp:taxon-name><tp:taxon-name-part taxon-name-part-type="tribe">Anemadini</tp:taxon-name-part></tp:taxon-name> souterrains, dont la première espèce anophthalme d’<italic><tp:taxon-name><tp:taxon-name-part taxon-name-part-type="genus">Anemadus</tp:taxon-name-part></tp:taxon-name></italic>.</article-title><source>Annales de la Société entomologique de France</source><volume>45</volume>: <fpage>1</fpage>–<lpage>10</lpage>. <ext-link xlink:type="simple" ext-link-type="doi" xlink:href="10.1080/00379271.2009.10697587">https://doi.org/10.1080/00379271.2009.10697587</ext-link></mixed-citation></ref></ref-list></tp:taxon-treatment>
