# Supplementary material for: A review of the Cholevinae from the island of Borneo (Coleoptera, Leiodidae)
Source: Zookeys. 2018 Jul 30;(777):57–108. doi: 10.3897/zookeys.777.23212 (PMC6079114; doi:10.3897/zookeys.777.23212)
Supplement: XML Treatment for Ptomaphaminus kinabatanganensis [file zookeys.777.23212-treatment26.xml]

<!DOCTYPE tp:taxon-treatment
  PUBLIC "-//TaxonX//DTD Taxonomic Treatment Publishing DTD v0 20100105//EN" "tax-treatment-NSO.dtd">
<tp:taxon-treatment xmlns:tp="http://www.plazi.org/taxpub"><tp:treatment-meta><kwd-group><label>Taxon classification</label><kwd><named-content xmlns:xlink="http://www.w3.org/1999/xlink" content-type="kingdom">Animalia</named-content></kwd><kwd><named-content xmlns:xlink="http://www.w3.org/1999/xlink" content-type="order">Coleoptera</named-content></kwd><kwd><named-content xmlns:xlink="http://www.w3.org/1999/xlink" content-type="family">Leiodidae</named-content></kwd></kwd-group><mixed-citation publication-type="journal"><person-group><name><surname>Schilthuizen</surname><given-names>Menno</given-names></name><name><surname>Perreau</surname><given-names>Michel</given-names></name><name><surname>Njunjić</surname><given-names>Iva</given-names></name></person-group><article-title>A review of the <tp:taxon-name><tp:taxon-name-part taxon-name-part-type="subfamily">Cholevinae</tp:taxon-name-part></tp:taxon-name> from the island of Borneo (<tp:taxon-name><tp:taxon-name-part taxon-name-part-type="order">Coleoptera</tp:taxon-name-part></tp:taxon-name>, <tp:taxon-name><tp:taxon-name-part taxon-name-part-type="family">Leiodidae</tp:taxon-name-part></tp:taxon-name>)</article-title><source>Zookeys</source><day>30</day><month>7</month><year>2018</year><volume>2018</volume><issue>777</issue><fpage>57</fpage><lpage>108</lpage><pub-id pub-id-type="doi">10.3897/zookeys.777.23212</pub-id></mixed-citation></tp:treatment-meta><tp:nomenclature><tp:taxon-name>
              <tp:taxon-name-part taxon-name-part-type="genus" reg="Ptomaphaminus">Ptomaphaminus</tp:taxon-name-part>
              <tp:taxon-name-part taxon-name-part-type="species" reg="kinabatanganensis">kinabatanganensis</tp:taxon-name-part>
              <object-id xmlns:xlink="http://www.w3.org/1999/xlink" content-type="zoobank" xlink:type="simple">http://zoobank.org/ED299A72-768F-4F5E-8EB8-60CDD927ED6F</object-id>
            </tp:taxon-name><tp:taxon-authority>Njunjić, Schilthuizen &amp; Perreau</tp:taxon-authority><tp:taxon-status xmlns:xlink="http://www.w3.org/1999/xlink" xlink:type="simple">sp. n.</tp:taxon-status><xref ref-type="fig" rid="F11">Figures 11d</xref><xref ref-type="fig" rid="F12">, 12u, v</xref><xref ref-type="fig" rid="F13">, 13m, n</xref></tp:nomenclature><tp:treatment-sec sec-type="material" id="SECID0ESQDI"><title>Material.</title><p><bold>Holotype</bold>: Malaysia, Sabah, Lower Kinabatangan, Batu Batangan, Gua Kolam, <named-content xmlns:xlink="http://www.w3.org/1999/xlink" content-type="dwc:verbatimCoordinates" xlink:type="simple"><named-content content-type="geo-json" specific-use="{&#34;type&#34;:&#34;Point&#34;,&#34;coordinates&#34;:[118.101967,5.459283]}" id="NCID0E4QDI" xlink:type="simple">5°27.557'N, 118°06.118'E</named-content></named-content>, 24.ii–1.iii.2016 (leg. I. Njunjić et al., BOR/COL/14218), 1 male. <bold>Paratypes</bold>: <italic>Sabah</italic>. Lower Kinabatangan, Batu Batangan, Gua Babi, <named-content xmlns:xlink="http://www.w3.org/1999/xlink" content-type="dwc:verbatimCoordinates" xlink:type="simple"><named-content content-type="geo-json" specific-use="{&#34;type&#34;:&#34;Point&#34;,&#34;coordinates&#34;:[118.101467,5.459500]}" id="NCID0EJRDI" xlink:type="simple">5°27.570'N, 118°06.088'E</named-content></named-content>, 24–28.ii.2016 (leg. field course students, BOR/COL/14219–14220), 2 individuals; Lower Kinabatangan, Gua Fico, <named-content xmlns:xlink="http://www.w3.org/1999/xlink" content-type="dwc:verbatimCoordinates" xlink:type="simple"><named-content content-type="geo-json" specific-use="{&#34;type&#34;:&#34;Point&#34;,&#34;coordinates&#34;:[118.146150,5.452250]}" id="NCID0ERRDI" xlink:type="simple">5°27.135'N, 118°08.769'E</named-content></named-content>, 18.iii.2015 (leg. I. Njunjić et al., <abbrev xmlns:xlink="http://www.w3.org/1999/xlink" content-type="institution" xlink:title="Collection Michel Perreau, Paris" id="ABBRID0EWRDI" xlink:type="simple">CMPR</abbrev>), 1 female; Lower Kinabatangan, Batu Batangan, Gua Babi, N <named-content xmlns:xlink="http://www.w3.org/1999/xlink" content-type="dwc:verbatimCoordinates" xlink:type="simple"><named-content content-type="geo-json" specific-use="{&#34;type&#34;:&#34;Point&#34;,&#34;coordinates&#34;:[118.101467,5.459500]}" id="NCID0E5RDI" xlink:type="simple">5°27.570'N, 118°06.088'E</named-content></named-content>, 24–28.ii.2016 (leg. I. Njunjić et al., <abbrev xmlns:xlink="http://www.w3.org/1999/xlink" content-type="institution" xlink:title="Collection Michel Perreau, Paris" id="ABBRID0EDSDI" xlink:type="simple">CMPR</abbrev>), 1 female; Lower Kinabatangan, Batu Batangan, Gua Ikan, <named-content xmlns:xlink="http://www.w3.org/1999/xlink" content-type="dwc:verbatimCoordinates" xlink:type="simple"><named-content content-type="geo-json" specific-use="{&#34;type&#34;:&#34;Point&#34;,&#34;coordinates&#34;:[118.098183,5.459300]}" id="NCID0ELSDI" xlink:type="simple">5°27.558'N, 118°05.891'E</named-content></named-content>, 18.iii.2015 (leg. I. Njunjić et al., <abbrev xmlns:xlink="http://www.w3.org/1999/xlink" content-type="institution" xlink:title="Collection Michel Perreau, Paris" id="ABBRID0EQSDI" xlink:type="simple">CMPR</abbrev>), 2 males.</p></tp:treatment-sec><tp:treatment-sec sec-type="description" id="SECID0EVSDI"><title>Description.</title><p>Length: 1.45–1.60 mm. General colour brown; antenna, mouthparts, and protarsi yellowish, the other tarsi light brown. Winged. Eyes well developed. Pronotum 1.55 times wider than long. Elytra 1.25 times longer than wide (slightly wider in males than in females). Female sutural apex of elytra angular but not protruding backwards. Male protarsi 0.65 times as wide as the apex of protibia. <italic>Spiculum gastrale</italic> of the male genital segment shortly protruding beyond the apex of epipleurites, significantly dilated (Figure <xref ref-type="fig" rid="F13">13m</xref>). Aedeagus approximately 4 times smaller than the body length, parallel on the first third of its length, then regularly narrowed, the sides linearly convergent towards the apex in dorsal view (Figure <xref ref-type="fig" rid="F12">12u</xref>), straight in lateral view (Figure <xref ref-type="fig" rid="F12">12v</xref>). Apex of the median lobe with a long hook deflexed towards the ventral side, but not retroverted in lateral view (Figure <xref ref-type="fig" rid="F12">12v</xref>). Six lateroventral preapical setae on each side. Internal stylus of the endophallus long and moderately sinuate. Female genital segment with reduced gonocoxites. Spermiduct not helical. Spermatheca rounded at the apex without sclerotised plate (Figure <xref ref-type="fig" rid="F13">13n</xref>).</p></tp:treatment-sec><tp:treatment-sec sec-type="Differential diagnosis" id="SECID0ERTDI"><title>Differential diagnosis.</title><p>Female with spiniform elytra; male with long apical hook of the (relatively short but straight) aedeagus, which, however, is not retroverted.</p></tp:treatment-sec><tp:treatment-sec sec-type="habitat" id="SECID0EWTDI"><title>Habitat and distribution.</title><p>Known exclusively from three caves in the lower Kinabatangan valley: Gua Babi, Gua Fico, and Gua Ikan.</p></tp:treatment-sec><tp:treatment-sec sec-type="etymology" id="SECID0E2TDI"><title>Etymology.</title><p>Named after the lower Kinabatangan valley, in which the specimens were collected.</p></tp:treatment-sec><tp:treatment-sec><!--Section generated to contain objects referenced in tp:taxon-treatment.--><fig id="F11" position="float" orientation="portrait"><label>Figure 11.</label><caption><p><italic><tp:taxon-name><tp:taxon-name-part taxon-name-part-type="genus" reg="Ptomaphaminus">Ptomaphaminus</tp:taxon-name-part></tp:taxon-name></italic>, habitus, dorsal. <bold>a–g</bold><italic><tp:taxon-name><tp:taxon-name-part taxon-name-part-type="genus" reg="Ptomaphaminus">P.</tp:taxon-name-part><tp:taxon-name-part taxon-name-part-type="species" reg="hanskii">hanskii</tp:taxon-name-part></tp:taxon-name></italic>, <italic><tp:taxon-name><tp:taxon-name-part taxon-name-part-type="genus" reg="Ptomaphaminus"/><tp:taxon-name-part taxon-name-part-type="species" reg="sarawacensis">sarawacensis</tp:taxon-name-part></tp:taxon-name></italic>, <italic><tp:taxon-name><tp:taxon-name-part taxon-name-part-type="genus" reg="Ptomaphaminus"/><tp:taxon-name-part taxon-name-part-type="species" reg="layangensis">layangensis</tp:taxon-name-part></tp:taxon-name></italic>, <italic><tp:taxon-name><tp:taxon-name-part taxon-name-part-type="genus" reg="Ptomaphaminus"/><tp:taxon-name-part taxon-name-part-type="species" reg="kinabatanganensis">kinabatanganensis</tp:taxon-name-part></tp:taxon-name></italic>, <italic><tp:taxon-name><tp:taxon-name-part taxon-name-part-type="genus" reg="Ptomaphaminus"/><tp:taxon-name-part taxon-name-part-type="species" reg="testaceus">testaceus</tp:taxon-name-part></tp:taxon-name></italic>, <italic><tp:taxon-name><tp:taxon-name-part taxon-name-part-type="genus" reg="Ptomaphaminus"/><tp:taxon-name-part taxon-name-part-type="species" reg="microphallus">microphallus</tp:taxon-name-part></tp:taxon-name></italic>, <italic><tp:taxon-name><tp:taxon-name-part taxon-name-part-type="genus" reg="Ptomaphaminus"/><tp:taxon-name-part taxon-name-part-type="species" reg="alabensis">alabensis</tp:taxon-name-part></tp:taxon-name></italic>.</p></caption><graphic xmlns:xlink="http://www.w3.org/1999/xlink" xlink:href="zookeys-777-057-g011.jpg" position="float" orientation="portrait" xlink:type="simple" id="oo_220123.jpg"/></fig><fig id="F12" position="float" orientation="portrait"><label>Figure 12.</label><caption><p><italic><tp:taxon-name><tp:taxon-name-part taxon-name-part-type="genus" reg="Ptomaphaminus">Ptomaphaminus</tp:taxon-name-part></tp:taxon-name></italic>, aedeagus. <bold>a, c, e, g, i, k, n, p, r, t, v, x, z</bold> lateral view <bold>b, d, f, h, j, l, m, o, q, s, u, w, y</bold> dorsal view. <bold>a, b</bold><italic><tp:taxon-name><tp:taxon-name-part taxon-name-part-type="genus" reg="Ptomaphaginus">P.</tp:taxon-name-part><tp:taxon-name-part taxon-name-part-type="species" reg="latescens">latescens</tp:taxon-name-part></tp:taxon-name></italic><bold>c, d</bold><italic><tp:taxon-name><tp:taxon-name-part taxon-name-part-type="genus" reg="Ptomaphaminus">P.</tp:taxon-name-part><tp:taxon-name-part taxon-name-part-type="species" reg="testaceus">testaceus</tp:taxon-name-part></tp:taxon-name></italic> sp. n., Sarawak, Gunung Mulu <bold>e, f</bold><italic><tp:taxon-name><tp:taxon-name-part taxon-name-part-type="genus" reg="Ptomaphaginus">P.</tp:taxon-name-part><tp:taxon-name-part taxon-name-part-type="species" reg="ater">ater</tp:taxon-name-part></tp:taxon-name></italic>, paratype (<abbrev xmlns:xlink="http://www.w3.org/1999/xlink" content-type="institution" xlink:title="Collection Michel Perreau, Paris" id="ABBRID0EP5CI" xlink:type="simple">CMPR</abbrev>). <bold>g, h</bold><italic><tp:taxon-name><tp:taxon-name-part taxon-name-part-type="genus" reg="Ptomaphaginus">P.</tp:taxon-name-part><tp:taxon-name-part taxon-name-part-type="species" reg="chapmani">chapmani</tp:taxon-name-part></tp:taxon-name></italic>, Sarawak, Gunung Mulu <bold>i, j</bold><italic><tp:taxon-name><tp:taxon-name-part taxon-name-part-type="genus" reg="Ptomaphaminus">P.</tp:taxon-name-part><tp:taxon-name-part taxon-name-part-type="species" reg="sarawacensis">sarawacensis</tp:taxon-name-part></tp:taxon-name></italic> sp. n., Sarawak, Gunung Mulu <bold>k, l</bold><italic><tp:taxon-name><tp:taxon-name-part taxon-name-part-type="genus" reg="Ptomaphaminus">P.</tp:taxon-name-part><tp:taxon-name-part taxon-name-part-type="species" reg="hanskii">hanskii</tp:taxon-name-part></tp:taxon-name></italic> sp. n., Sarawak, Gunung Mulu <bold>m, n</bold><italic><tp:taxon-name><tp:taxon-name-part taxon-name-part-type="genus" reg="Ptomaphaminus">P.</tp:taxon-name-part><tp:taxon-name-part taxon-name-part-type="species" reg="nanus">nanus</tp:taxon-name-part></tp:taxon-name></italic> sp. n., Sarawak, Gunung Mulu <bold>o, p</bold><italic><tp:taxon-name><tp:taxon-name-part taxon-name-part-type="genus" reg="Ptomaphaminus">P.</tp:taxon-name-part><tp:taxon-name-part taxon-name-part-type="species" reg="marshalli">marshalli</tp:taxon-name-part></tp:taxon-name></italic> n. sp., Sarawak, Gunung Mulu <bold>q, r</bold><italic><tp:taxon-name><tp:taxon-name-part taxon-name-part-type="genus" reg="Ptomaphaminus">P.</tp:taxon-name-part><tp:taxon-name-part taxon-name-part-type="species" reg="fagei">fagei</tp:taxon-name-part></tp:taxon-name></italic> holotype (<abbrev xmlns:xlink="http://www.w3.org/1999/xlink" content-type="institution" xlink:title="Collection Michel Perreau, Paris" id="ABBRID0ECBDI" xlink:type="simple">CMPR</abbrev>) <bold>s, t</bold><italic><tp:taxon-name><tp:taxon-name-part taxon-name-part-type="genus" reg="Ptomaphaminus">P.</tp:taxon-name-part><tp:taxon-name-part taxon-name-part-type="species" reg="layangensis">layangensis</tp:taxon-name-part></tp:taxon-name></italic> sp. n., Sabah, Gunung Kinabalu, Layang-Layang <bold>u, v</bold><italic><tp:taxon-name><tp:taxon-name-part taxon-name-part-type="genus" reg="Ptomaphaminus">P.</tp:taxon-name-part><tp:taxon-name-part taxon-name-part-type="species" reg="kinabatanganensis">kinabatanganensis</tp:taxon-name-part></tp:taxon-name></italic> sp. n., Sabah, Kinabatangan valley, Gua Ikan <bold>w, x</bold><italic><tp:taxon-name><tp:taxon-name-part taxon-name-part-type="genus" reg="Ptomaphaminus">P.</tp:taxon-name-part><tp:taxon-name-part taxon-name-part-type="species" reg="alabensis">alabensis</tp:taxon-name-part></tp:taxon-name></italic> sp. n., Sabah, Gunung Alab <bold>y, z</bold><italic><tp:taxon-name><tp:taxon-name-part taxon-name-part-type="genus" reg="Ptomaphaminus">P.</tp:taxon-name-part><tp:taxon-name-part taxon-name-part-type="species" reg="microphallus">microphallus</tp:taxon-name-part></tp:taxon-name></italic> sp. n., Sabah, Kinabalu, Poring Hot Springs.</p></caption><graphic xmlns:xlink="http://www.w3.org/1999/xlink" xlink:href="zookeys-777-057-g012.jpg" position="float" orientation="portrait" xlink:type="simple" id="oo_220124.jpg"/></fig><fig id="F13" position="float" orientation="portrait"><label>Figure 13.</label><caption><p><italic><tp:taxon-name><tp:taxon-name-part taxon-name-part-type="genus" reg="Ptomaphaminus">Ptomaphaminus</tp:taxon-name-part></tp:taxon-name></italic>, <bold>a, c, e, g, i, k, n, o, r, t, v, x</bold> male genital segments <bold>b, d, f, h, j, l, n, p, q, s, u, w, y</bold> female genital segments. <bold>a, b</bold><italic><tp:taxon-name><tp:taxon-name-part taxon-name-part-type="genus" reg="Ptomaphaginus">P.</tp:taxon-name-part><tp:taxon-name-part taxon-name-part-type="species" reg="latescens">latescens</tp:taxon-name-part></tp:taxon-name></italic><bold>c, d</bold><italic><tp:taxon-name><tp:taxon-name-part taxon-name-part-type="genus" reg="Ptomaphaminus">P.</tp:taxon-name-part><tp:taxon-name-part taxon-name-part-type="species" reg="testaceus">testaceus</tp:taxon-name-part></tp:taxon-name></italic> sp. n. <bold>e, f</bold><italic><tp:taxon-name><tp:taxon-name-part taxon-name-part-type="genus" reg="Ptomaphaginus">P.</tp:taxon-name-part><tp:taxon-name-part taxon-name-part-type="species" reg="ater">ater</tp:taxon-name-part></tp:taxon-name></italic>, paratype (<abbrev xmlns:xlink="http://www.w3.org/1999/xlink" content-type="institution" xlink:title="Collection Michel Perreau, Paris" id="ABBRID0E1EDI" xlink:type="simple">CMPR</abbrev>) <bold>g, h</bold><italic><tp:taxon-name><tp:taxon-name-part taxon-name-part-type="genus" reg="Ptomaphaminus">P.</tp:taxon-name-part><tp:taxon-name-part taxon-name-part-type="species" reg="sarawacensis">sarawacensis</tp:taxon-name-part></tp:taxon-name></italic> sp. n., Sarawak, Gunung Mulu <bold>i, j</bold><italic><tp:taxon-name><tp:taxon-name-part taxon-name-part-type="genus" reg="Ptomaphaminus">P.</tp:taxon-name-part><tp:taxon-name-part taxon-name-part-type="species" reg="hanskii">hanskii</tp:taxon-name-part></tp:taxon-name></italic> sp. n., Sarawak, Gunung Mulu <bold>k, l</bold><italic><tp:taxon-name><tp:taxon-name-part taxon-name-part-type="genus" reg="Ptomaphaminus">P.</tp:taxon-name-part><tp:taxon-name-part taxon-name-part-type="species" reg="fagei">fagei</tp:taxon-name-part></tp:taxon-name></italic>, paratype (<abbrev xmlns:xlink="http://www.w3.org/1999/xlink" content-type="institution" xlink:title="Collection Michel Perreau, Paris" id="ABBRID0EGGDI" xlink:type="simple">CMPR</abbrev>) <bold>m, n</bold><italic><tp:taxon-name><tp:taxon-name-part taxon-name-part-type="genus" reg="Ptomaphaminus">P.</tp:taxon-name-part><tp:taxon-name-part taxon-name-part-type="species" reg="kinabatanganensis">kinabatanganensis</tp:taxon-name-part></tp:taxon-name></italic> sp. n. Sabah, Lower Kinabatangan, Gua Fico <bold>o, p</bold><italic><tp:taxon-name><tp:taxon-name-part taxon-name-part-type="genus" reg="Ptomaphaminus">P.</tp:taxon-name-part><tp:taxon-name-part taxon-name-part-type="species" reg="layangensis">layangensis</tp:taxon-name-part></tp:taxon-name></italic> sp. n. Sabah, Gunung Kinabalu, Layang-Layang <bold>q</bold><italic><tp:taxon-name><tp:taxon-name-part taxon-name-part-type="genus" reg="Ptomaphaminus">P.</tp:taxon-name-part><tp:taxon-name-part taxon-name-part-type="species" reg="microphallus">microphallus</tp:taxon-name-part></tp:taxon-name></italic> sp. n., Sabah, Kinabalu, Poring Hot Springs <bold>r, s</bold><italic><tp:taxon-name><tp:taxon-name-part taxon-name-part-type="genus" reg="Ptomaphaginus">P.</tp:taxon-name-part><tp:taxon-name-part taxon-name-part-type="species" reg="chapmani">chapmani</tp:taxon-name-part></tp:taxon-name></italic>, Sarawak, Gunung Mulu <bold>t, u</bold><italic><tp:taxon-name><tp:taxon-name-part taxon-name-part-type="genus" reg="Ptomaphaminus">P.</tp:taxon-name-part><tp:taxon-name-part taxon-name-part-type="species" reg="nanus">nanus</tp:taxon-name-part></tp:taxon-name></italic> sp. n., Sarawak, Gunung Mulu. <bold>v, w</bold><italic><tp:taxon-name><tp:taxon-name-part taxon-name-part-type="genus" reg="Ptomaphaminus">P.</tp:taxon-name-part><tp:taxon-name-part taxon-name-part-type="species" reg="alabensis">alabensis</tp:taxon-name-part></tp:taxon-name></italic> sp. n., Sabah, Gunung Alab. <bold>x, y</bold><italic><tp:taxon-name><tp:taxon-name-part taxon-name-part-type="genus" reg="Ptomaphaminus">P.</tp:taxon-name-part><tp:taxon-name-part taxon-name-part-type="species" reg="marshalli">marshalli</tp:taxon-name-part></tp:taxon-name></italic> sp. n., Sarawak, Gunung Mulu.</p></caption><graphic xmlns:xlink="http://www.w3.org/1999/xlink" xlink:href="zookeys-777-057-g013.jpg" position="float" orientation="portrait" xlink:type="simple" id="oo_220125.jpg"/></fig></tp:treatment-sec></tp:taxon-treatment>
