# Supplementary material for: A review of the Cholevinae from the island of Borneo (Coleoptera, Leiodidae)
Source: Zookeys. 2018 Jul 30;(777):57–108. doi: 10.3897/zookeys.777.23212 (PMC6079114; doi:10.3897/zookeys.777.23212)
Supplement: XML Treatment for Ptomaphaminus chapmani [file zookeys.777.23212-treatment27.xml]

<!DOCTYPE tp:taxon-treatment
  PUBLIC "-//TaxonX//DTD Taxonomic Treatment Publishing DTD v0 20100105//EN" "tax-treatment-NSO.dtd">
<tp:taxon-treatment xmlns:tp="http://www.plazi.org/taxpub"><tp:treatment-meta><kwd-group><label>Taxon classification</label><kwd><named-content xmlns:xlink="http://www.w3.org/1999/xlink" content-type="kingdom">Animalia</named-content></kwd><kwd><named-content xmlns:xlink="http://www.w3.org/1999/xlink" content-type="order">Coleoptera</named-content></kwd><kwd><named-content xmlns:xlink="http://www.w3.org/1999/xlink" content-type="family">Leiodidae</named-content></kwd></kwd-group><mixed-citation publication-type="journal"><person-group><name><surname>Schilthuizen</surname><given-names>Menno</given-names></name><name><surname>Perreau</surname><given-names>Michel</given-names></name><name><surname>Njunjić</surname><given-names>Iva</given-names></name></person-group><article-title>A review of the <tp:taxon-name><tp:taxon-name-part taxon-name-part-type="subfamily">Cholevinae</tp:taxon-name-part></tp:taxon-name> from the island of Borneo (<tp:taxon-name><tp:taxon-name-part taxon-name-part-type="order">Coleoptera</tp:taxon-name-part></tp:taxon-name>, <tp:taxon-name><tp:taxon-name-part taxon-name-part-type="family">Leiodidae</tp:taxon-name-part></tp:taxon-name>)</article-title><source>Zookeys</source><day>30</day><month>7</month><year>2018</year><volume>2018</volume><issue>777</issue><fpage>57</fpage><lpage>108</lpage><pub-id pub-id-type="doi">10.3897/zookeys.777.23212</pub-id></mixed-citation></tp:treatment-meta><tp:nomenclature><tp:taxon-name>
              <tp:taxon-name-part taxon-name-part-type="genus" reg="Ptomaphaminus">Ptomaphaminus</tp:taxon-name-part>
              <tp:taxon-name-part taxon-name-part-type="species" reg="chapmani">chapmani</tp:taxon-name-part>
            </tp:taxon-name><tp:taxon-authority>(Peck, 1981)</tp:taxon-authority><xref ref-type="fig" rid="F12">Figures 12g–h</xref><xref ref-type="fig" rid="F13">, 13r–s</xref><xref ref-type="fig" rid="F14">, 14e</xref><!--PageBreak--><!--PageBreak--><tp:nomenclature-citation-list><tp:nomenclature-citation><tp:taxon-name>
                  <tp:taxon-name-part taxon-name-part-type="genus" reg="Ptomaphaginus">Ptomaphaginus</tp:taxon-name-part>
                  <tp:taxon-name-part taxon-name-part-type="species" reg="chapmani">chapmani</tp:taxon-name-part>
                </tp:taxon-name><comment>Peck, 1981. <xref ref-type="bibr" rid="B9">Peck (1981</xref>: 222, fig. 1–4); type from Mulu, Sarawak, Borneo (in <named-content xmlns:xlink="http://www.w3.org/1999/xlink" content-type="dwc:institutional_code" xlink:type="simple">NHMUK</named-content>).</comment></tp:nomenclature-citation></tp:nomenclature-citation-list></tp:nomenclature><tp:treatment-sec sec-type="material" id="SECID0EJWDI"><title>Material.</title><p>Sarawak. Mulu, Mayday Cave, rotten prawn bait, 24.vii.1980 (<named-content xmlns:xlink="http://www.w3.org/1999/xlink" content-type="dwc:institutional_code" xlink:type="simple">RMNH</named-content>.INS.634810, 634795), 2 individuals; Mulu, Clearwater Cave, Snake Track passage, mice-rat bait, 5.i.1981 (<named-content xmlns:xlink="http://www.w3.org/1999/xlink" content-type="dwc:institutional_code" xlink:type="simple">RMNH</named-content>.INS.634763, 634819, 634784), 3 individuals; Mulu, Clearwater Cave, 9.v.1978 (leg. P. Chapman, <named-content xmlns:xlink="http://www.w3.org/1999/xlink" content-type="dwc:institutional_code" xlink:type="simple">RMNH</named-content>.INS.634799), 1 paratype; Mulu, Mayday Cave, rotted prawn bait, 24.vii.1980 (<abbrev xmlns:xlink="http://www.w3.org/1999/xlink" content-type="institution" xlink:title="Collection Michel Perreau, Paris" id="ABBRID0E5WDI" xlink:type="simple">CMPR</abbrev>), 7 individuals.</p></tp:treatment-sec><tp:treatment-sec sec-type="description" id="SECID0EDXDI"><title>Description.</title><p>Length 1.40–2.0 mm. Colour light brown. Winged. Eyes with ten ommatidia. Pronotum 1.47 times as wide as long, elytra 1.84 times as long as wide. Female sutural angle of elytra expanded in a sharp apical tooth (Figure <xref ref-type="fig" rid="F14">14e</xref>). Protarsi 0.8 times as wide as the protibia. <italic>Spiculum gastrale</italic> of the male genital segment moderately dilated in a parallel-sided spatula (Figure <xref ref-type="fig" rid="F13">13r</xref>). Aedeagus long, approximately 3.3 times smaller than the body length, parallel, weakly arcuate in lateral view and shortly narrowed on the apical quarter of its length, rectangular at the apex, with an apical hook strongly retroverted ventrally (Figure <xref ref-type="fig" rid="F12">12g, h</xref>). Internal stylus of the endophallus long and straight. Female genital segment with reduced gonocoxites. Spermiduct not helical. Spermatheca rounded at the apex without sclerotised plate (Figure <xref ref-type="fig" rid="F13">13s</xref>).</p></tp:treatment-sec><tp:treatment-sec sec-type="Differential diagnosis" id="SECID0E2XDI"><title>Differential diagnosis.</title><p>Unique among Bornean <italic><tp:taxon-name><tp:taxon-name-part taxon-name-part-type="genus" reg="Ptomaphaminus">Ptomaphaminus</tp:taxon-name-part></tp:taxon-name></italic> in showing a combination of troglomorphic features: reduced eyes and elongated habitus. Aedeagus very similar to that of <italic><tp:taxon-name><tp:taxon-name-part taxon-name-part-type="genus" reg="Ptomaphaginus">P.</tp:taxon-name-part><tp:taxon-name-part taxon-name-part-type="species" reg="ater">ater</tp:taxon-name-part></tp:taxon-name></italic>, which, however, is darker and has a more strongly cuneiform habitus.</p></tp:treatment-sec><tp:treatment-sec sec-type="habitat" id="SECID0ETYDI"><title>Habitat and distribution.</title><p>Known only from a single cave (Clearwater cave) in Gunung Mulu, Sarawak, Malaysia.</p></tp:treatment-sec><tp:treatment-sec><!--Section generated to contain objects referenced in tp:taxon-treatment.--><fig id="F12" position="float" orientation="portrait"><label>Figure 12.</label><caption><p><italic><tp:taxon-name><tp:taxon-name-part taxon-name-part-type="genus" reg="Ptomaphaminus">Ptomaphaminus</tp:taxon-name-part></tp:taxon-name></italic>, aedeagus. <bold>a, c, e, g, i, k, n, p, r, t, v, x, z</bold> lateral view <bold>b, d, f, h, j, l, m, o, q, s, u, w, y</bold> dorsal view. <bold>a, b</bold><italic><tp:taxon-name><tp:taxon-name-part taxon-name-part-type="genus" reg="Ptomaphaginus">P.</tp:taxon-name-part><tp:taxon-name-part taxon-name-part-type="species" reg="latescens">latescens</tp:taxon-name-part></tp:taxon-name></italic><bold>c, d</bold><italic><tp:taxon-name><tp:taxon-name-part taxon-name-part-type="genus" reg="Ptomaphaminus">P.</tp:taxon-name-part><tp:taxon-name-part taxon-name-part-type="species" reg="testaceus">testaceus</tp:taxon-name-part></tp:taxon-name></italic> sp. n., Sarawak, Gunung Mulu <bold>e, f</bold><italic><tp:taxon-name><tp:taxon-name-part taxon-name-part-type="genus" reg="Ptomaphaginus">P.</tp:taxon-name-part><tp:taxon-name-part taxon-name-part-type="species" reg="ater">ater</tp:taxon-name-part></tp:taxon-name></italic>, paratype (<abbrev xmlns:xlink="http://www.w3.org/1999/xlink" content-type="institution" xlink:title="Collection Michel Perreau, Paris" id="ABBRID0EP5CI" xlink:type="simple">CMPR</abbrev>). <bold>g, h</bold><italic><tp:taxon-name><tp:taxon-name-part taxon-name-part-type="genus" reg="Ptomaphaginus">P.</tp:taxon-name-part><tp:taxon-name-part taxon-name-part-type="species" reg="chapmani">chapmani</tp:taxon-name-part></tp:taxon-name></italic>, Sarawak, Gunung Mulu <bold>i, j</bold><italic><tp:taxon-name><tp:taxon-name-part taxon-name-part-type="genus" reg="Ptomaphaminus">P.</tp:taxon-name-part><tp:taxon-name-part taxon-name-part-type="species" reg="sarawacensis">sarawacensis</tp:taxon-name-part></tp:taxon-name></italic> sp. n., Sarawak, Gunung Mulu <bold>k, l</bold><italic><tp:taxon-name><tp:taxon-name-part taxon-name-part-type="genus" reg="Ptomaphaminus">P.</tp:taxon-name-part><tp:taxon-name-part taxon-name-part-type="species" reg="hanskii">hanskii</tp:taxon-name-part></tp:taxon-name></italic> sp. n., Sarawak, Gunung Mulu <bold>m, n</bold><italic><tp:taxon-name><tp:taxon-name-part taxon-name-part-type="genus" reg="Ptomaphaminus">P.</tp:taxon-name-part><tp:taxon-name-part taxon-name-part-type="species" reg="nanus">nanus</tp:taxon-name-part></tp:taxon-name></italic> sp. n., Sarawak, Gunung Mulu <bold>o, p</bold><italic><tp:taxon-name><tp:taxon-name-part taxon-name-part-type="genus" reg="Ptomaphaminus">P.</tp:taxon-name-part><tp:taxon-name-part taxon-name-part-type="species" reg="marshalli">marshalli</tp:taxon-name-part></tp:taxon-name></italic> n. sp., Sarawak, Gunung Mulu <bold>q, r</bold><italic><tp:taxon-name><tp:taxon-name-part taxon-name-part-type="genus" reg="Ptomaphaminus">P.</tp:taxon-name-part><tp:taxon-name-part taxon-name-part-type="species" reg="fagei">fagei</tp:taxon-name-part></tp:taxon-name></italic> holotype (<abbrev xmlns:xlink="http://www.w3.org/1999/xlink" content-type="institution" xlink:title="Collection Michel Perreau, Paris" id="ABBRID0ECBDI" xlink:type="simple">CMPR</abbrev>) <bold>s, t</bold><italic><tp:taxon-name><tp:taxon-name-part taxon-name-part-type="genus" reg="Ptomaphaminus">P.</tp:taxon-name-part><tp:taxon-name-part taxon-name-part-type="species" reg="layangensis">layangensis</tp:taxon-name-part></tp:taxon-name></italic> sp. n., Sabah, Gunung Kinabalu, Layang-Layang <bold>u, v</bold><italic><tp:taxon-name><tp:taxon-name-part taxon-name-part-type="genus" reg="Ptomaphaminus">P.</tp:taxon-name-part><tp:taxon-name-part taxon-name-part-type="species" reg="kinabatanganensis">kinabatanganensis</tp:taxon-name-part></tp:taxon-name></italic> sp. n., Sabah, Kinabatangan valley, Gua Ikan <bold>w, x</bold><italic><tp:taxon-name><tp:taxon-name-part taxon-name-part-type="genus" reg="Ptomaphaminus">P.</tp:taxon-name-part><tp:taxon-name-part taxon-name-part-type="species" reg="alabensis">alabensis</tp:taxon-name-part></tp:taxon-name></italic> sp. n., Sabah, Gunung Alab <bold>y, z</bold><italic><tp:taxon-name><tp:taxon-name-part taxon-name-part-type="genus" reg="Ptomaphaminus">P.</tp:taxon-name-part><tp:taxon-name-part taxon-name-part-type="species" reg="microphallus">microphallus</tp:taxon-name-part></tp:taxon-name></italic> sp. n., Sabah, Kinabalu, Poring Hot Springs.</p></caption><graphic xmlns:xlink="http://www.w3.org/1999/xlink" xlink:href="zookeys-777-057-g012.jpg" position="float" orientation="portrait" xlink:type="simple" id="oo_220124.jpg"/></fig><fig id="F13" position="float" orientation="portrait"><label>Figure 13.</label><caption><p><italic><tp:taxon-name><tp:taxon-name-part taxon-name-part-type="genus" reg="Ptomaphaminus">Ptomaphaminus</tp:taxon-name-part></tp:taxon-name></italic>, <bold>a, c, e, g, i, k, n, o, r, t, v, x</bold> male genital segments <bold>b, d, f, h, j, l, n, p, q, s, u, w, y</bold> female genital segments. <bold>a, b</bold><italic><tp:taxon-name><tp:taxon-name-part taxon-name-part-type="genus" reg="Ptomaphaginus">P.</tp:taxon-name-part><tp:taxon-name-part taxon-name-part-type="species" reg="latescens">latescens</tp:taxon-name-part></tp:taxon-name></italic><bold>c, d</bold><italic><tp:taxon-name><tp:taxon-name-part taxon-name-part-type="genus" reg="Ptomaphaminus">P.</tp:taxon-name-part><tp:taxon-name-part taxon-name-part-type="species" reg="testaceus">testaceus</tp:taxon-name-part></tp:taxon-name></italic> sp. n. <bold>e, f</bold><italic><tp:taxon-name><tp:taxon-name-part taxon-name-part-type="genus" reg="Ptomaphaginus">P.</tp:taxon-name-part><tp:taxon-name-part taxon-name-part-type="species" reg="ater">ater</tp:taxon-name-part></tp:taxon-name></italic>, paratype (<abbrev xmlns:xlink="http://www.w3.org/1999/xlink" content-type="institution" xlink:title="Collection Michel Perreau, Paris" id="ABBRID0E1EDI" xlink:type="simple">CMPR</abbrev>) <bold>g, h</bold><italic><tp:taxon-name><tp:taxon-name-part taxon-name-part-type="genus" reg="Ptomaphaminus">P.</tp:taxon-name-part><tp:taxon-name-part taxon-name-part-type="species" reg="sarawacensis">sarawacensis</tp:taxon-name-part></tp:taxon-name></italic> sp. n., Sarawak, Gunung Mulu <bold>i, j</bold><italic><tp:taxon-name><tp:taxon-name-part taxon-name-part-type="genus" reg="Ptomaphaminus">P.</tp:taxon-name-part><tp:taxon-name-part taxon-name-part-type="species" reg="hanskii">hanskii</tp:taxon-name-part></tp:taxon-name></italic> sp. n., Sarawak, Gunung Mulu <bold>k, l</bold><italic><tp:taxon-name><tp:taxon-name-part taxon-name-part-type="genus" reg="Ptomaphaminus">P.</tp:taxon-name-part><tp:taxon-name-part taxon-name-part-type="species" reg="fagei">fagei</tp:taxon-name-part></tp:taxon-name></italic>, paratype (<abbrev xmlns:xlink="http://www.w3.org/1999/xlink" content-type="institution" xlink:title="Collection Michel Perreau, Paris" id="ABBRID0EGGDI" xlink:type="simple">CMPR</abbrev>) <bold>m, n</bold><italic><tp:taxon-name><tp:taxon-name-part taxon-name-part-type="genus" reg="Ptomaphaminus">P.</tp:taxon-name-part><tp:taxon-name-part taxon-name-part-type="species" reg="kinabatanganensis">kinabatanganensis</tp:taxon-name-part></tp:taxon-name></italic> sp. n. Sabah, Lower Kinabatangan, Gua Fico <bold>o, p</bold><italic><tp:taxon-name><tp:taxon-name-part taxon-name-part-type="genus" reg="Ptomaphaminus">P.</tp:taxon-name-part><tp:taxon-name-part taxon-name-part-type="species" reg="layangensis">layangensis</tp:taxon-name-part></tp:taxon-name></italic> sp. n. Sabah, Gunung Kinabalu, Layang-Layang <bold>q</bold><italic><tp:taxon-name><tp:taxon-name-part taxon-name-part-type="genus" reg="Ptomaphaminus">P.</tp:taxon-name-part><tp:taxon-name-part taxon-name-part-type="species" reg="microphallus">microphallus</tp:taxon-name-part></tp:taxon-name></italic> sp. n., Sabah, Kinabalu, Poring Hot Springs <bold>r, s</bold><italic><tp:taxon-name><tp:taxon-name-part taxon-name-part-type="genus" reg="Ptomaphaginus">P.</tp:taxon-name-part><tp:taxon-name-part taxon-name-part-type="species" reg="chapmani">chapmani</tp:taxon-name-part></tp:taxon-name></italic>, Sarawak, Gunung Mulu <bold>t, u</bold><italic><tp:taxon-name><tp:taxon-name-part taxon-name-part-type="genus" reg="Ptomaphaminus">P.</tp:taxon-name-part><tp:taxon-name-part taxon-name-part-type="species" reg="nanus">nanus</tp:taxon-name-part></tp:taxon-name></italic> sp. n., Sarawak, Gunung Mulu. <bold>v, w</bold><italic><tp:taxon-name><tp:taxon-name-part taxon-name-part-type="genus" reg="Ptomaphaminus">P.</tp:taxon-name-part><tp:taxon-name-part taxon-name-part-type="species" reg="alabensis">alabensis</tp:taxon-name-part></tp:taxon-name></italic> sp. n., Sabah, Gunung Alab. <bold>x, y</bold><italic><tp:taxon-name><tp:taxon-name-part taxon-name-part-type="genus" reg="Ptomaphaminus">P.</tp:taxon-name-part><tp:taxon-name-part taxon-name-part-type="species" reg="marshalli">marshalli</tp:taxon-name-part></tp:taxon-name></italic> sp. n., Sarawak, Gunung Mulu.</p></caption><graphic xmlns:xlink="http://www.w3.org/1999/xlink" xlink:href="zookeys-777-057-g013.jpg" position="float" orientation="portrait" xlink:type="simple" id="oo_220125.jpg"/></fig><fig id="F14" position="float" orientation="portrait"><label>Figure 14.</label><caption><p><italic><tp:taxon-name><tp:taxon-name-part taxon-name-part-type="genus" reg="Ptomaphaminus">Ptomaphaminus</tp:taxon-name-part></tp:taxon-name></italic>, elytral apices. <bold>a</bold><italic><tp:taxon-name><tp:taxon-name-part taxon-name-part-type="genus" reg="Ptomaphaminus">P.</tp:taxon-name-part><tp:taxon-name-part taxon-name-part-type="species" reg="marshalli">marshalli</tp:taxon-name-part></tp:taxon-name></italic>, male, Sarawak, Gunung Mulu <bold>b</bold><italic><tp:taxon-name><tp:taxon-name-part taxon-name-part-type="genus" reg="Ptomaphaminus">P.</tp:taxon-name-part><tp:taxon-name-part taxon-name-part-type="species" reg="marshalli">marshalli</tp:taxon-name-part></tp:taxon-name></italic>, female, Sarawak, Gunung Mulu <bold>c</bold><italic><tp:taxon-name><tp:taxon-name-part taxon-name-part-type="genus" reg="Ptomaphaminus">P.</tp:taxon-name-part><tp:taxon-name-part taxon-name-part-type="species" reg="sarawacensis">sarawacensis</tp:taxon-name-part></tp:taxon-name></italic>, female Sarawak, Gunung Mulu <bold>d</bold><italic><tp:taxon-name><tp:taxon-name-part taxon-name-part-type="genus" reg="Ptomaphaginus">P.</tp:taxon-name-part><tp:taxon-name-part taxon-name-part-type="species" reg="ater">ater</tp:taxon-name-part></tp:taxon-name></italic> female paratype (<abbrev xmlns:xlink="http://www.w3.org/1999/xlink" content-type="institution" xlink:title="Collection Michel Perreau, Paris" id="ABBRID0EXHAK" xlink:type="simple">CMPR</abbrev>) <bold>e</bold><italic><tp:taxon-name><tp:taxon-name-part taxon-name-part-type="genus" reg="Ptomaphaginus">P.</tp:taxon-name-part><tp:taxon-name-part taxon-name-part-type="species" reg="chapmani">chapmani</tp:taxon-name-part></tp:taxon-name></italic> female Sarawak, Gunung Mulu.</p></caption><graphic xmlns:xlink="http://www.w3.org/1999/xlink" xlink:href="zookeys-777-057-g014.jpg" position="float" orientation="portrait" xlink:type="simple" id="oo_220126.jpg"/></fig></tp:treatment-sec><ref-list><ref id="B9"><mixed-citation xmlns:xlink="http://www.w3.org/1999/xlink" xlink:type="simple"><person-group><name name-style="western"><surname>Peck</surname><given-names>SB</given-names></name></person-group> (<year>1981</year>) <article-title>A new cave-inhabiting <italic><tp:taxon-name><tp:taxon-name-part taxon-name-part-type="genus">Ptomaphaginus</tp:taxon-name-part></tp:taxon-name></italic> beetle from Sarawak (<tp:taxon-name><tp:taxon-name-part taxon-name-part-type="family">Leiodidae</tp:taxon-name-part></tp:taxon-name>: <tp:taxon-name><tp:taxon-name-part taxon-name-part-type="subfamily">Cholevinae</tp:taxon-name-part></tp:taxon-name>).</article-title><source>Systematic Entomology</source><volume>6</volume>: <fpage>221</fpage>–<lpage>224</lpage>. <ext-link xlink:type="simple" ext-link-type="doi" xlink:href="10.1111/j.1365-3113.1981.tb00436.x">https://doi.org/10.1111/j.1365-3113.1981.tb00436.x</ext-link></mixed-citation></ref></ref-list></tp:taxon-treatment>
