# Supplementary material for: A review of the Cholevinae from the island of Borneo (Coleoptera, Leiodidae)
Source: Zookeys. 2018 Jul 30;(777):57–108. doi: 10.3897/zookeys.777.23212 (PMC6079114; doi:10.3897/zookeys.777.23212)
Supplement: XML Treatment for Ptomaphaminus nanus [file zookeys.777.23212-treatment29.xml]

<!DOCTYPE tp:taxon-treatment
  PUBLIC "-//TaxonX//DTD Taxonomic Treatment Publishing DTD v0 20100105//EN" "tax-treatment-NSO.dtd">
<tp:taxon-treatment xmlns:tp="http://www.plazi.org/taxpub"><tp:treatment-meta><kwd-group><label>Taxon classification</label><kwd><named-content xmlns:xlink="http://www.w3.org/1999/xlink" content-type="kingdom">Animalia</named-content></kwd><kwd><named-content xmlns:xlink="http://www.w3.org/1999/xlink" content-type="order">Coleoptera</named-content></kwd><kwd><named-content xmlns:xlink="http://www.w3.org/1999/xlink" content-type="family">Leiodidae</named-content></kwd></kwd-group><mixed-citation publication-type="journal"><person-group><name><surname>Schilthuizen</surname><given-names>Menno</given-names></name><name><surname>Perreau</surname><given-names>Michel</given-names></name><name><surname>Njunjić</surname><given-names>Iva</given-names></name></person-group><article-title>A review of the <tp:taxon-name><tp:taxon-name-part taxon-name-part-type="subfamily">Cholevinae</tp:taxon-name-part></tp:taxon-name> from the island of Borneo (<tp:taxon-name><tp:taxon-name-part taxon-name-part-type="order">Coleoptera</tp:taxon-name-part></tp:taxon-name>, <tp:taxon-name><tp:taxon-name-part taxon-name-part-type="family">Leiodidae</tp:taxon-name-part></tp:taxon-name>)</article-title><source>Zookeys</source><day>30</day><month>7</month><year>2018</year><volume>2018</volume><issue>777</issue><fpage>57</fpage><lpage>108</lpage><pub-id pub-id-type="doi">10.3897/zookeys.777.23212</pub-id></mixed-citation></tp:treatment-meta><tp:nomenclature><tp:taxon-name>
              <tp:taxon-name-part taxon-name-part-type="genus" reg="Ptomaphaminus">Ptomaphaminus</tp:taxon-name-part>
              <tp:taxon-name-part taxon-name-part-type="species" reg="nanus">nanus</tp:taxon-name-part>
              <object-id xmlns:xlink="http://www.w3.org/1999/xlink" content-type="zoobank" xlink:type="simple">http://zoobank.org/78CBED84-54FD-4632-89F7-FAA3944D5921</object-id>
            </tp:taxon-name><tp:taxon-authority>Schilthuizen &amp; Perreau</tp:taxon-authority><tp:taxon-status xmlns:xlink="http://www.w3.org/1999/xlink" xlink:type="simple">sp. n.</tp:taxon-status><xref ref-type="fig" rid="F12">Figures 12m–n</xref><xref ref-type="fig" rid="F13">, 13t–u</xref><!--PageBreak--></tp:nomenclature><tp:treatment-sec sec-type="material" id="SECID0EI5DI"><title>Material.</title><p><bold>Holotype</bold>: Malaysia, Sarawak, 4<sup>th</sup> Division, Gunung Mulu National Park, mixed dipterocarp forest litter, v–viii.1978 (leg. P.M. Hammond &amp; J.E. Marshall, in <named-content xmlns:xlink="http://www.w3.org/1999/xlink" content-type="dwc:institutional_code" xlink:type="simple">NHMUK</named-content>, B.M.1978–49), 1 male. <bold>Paratypes</bold>: <italic>Sarawak</italic>. Gunung Mulu National Park, 4.5.78 Tps 7–13, v–viii.1978 (leg. P.M. Hammond &amp; J.E. Marshall, <named-content xmlns:xlink="http://www.w3.org/1999/xlink" content-type="dwc:institutional_code" xlink:type="simple">NHMUK</named-content>, B.M.1978–49), 7 males, 4 females; Gunung Mulu National Park, mixed dipterocarp forest litter, v–viii.1978 (leg. P.M. Hammond &amp; J.E. Marshall, <named-content xmlns:xlink="http://www.w3.org/1999/xlink" content-type="dwc:institutional_code" xlink:type="simple">NHMUK</named-content>, B.M.1978–49), 2 males; Gunung Mulu National Park, limestone 6.4, 650 m, tp 110, v–viii.1978 (leg. P. E. Hammond &amp; J. E. Marshall, B. M. 1978–49, <named-content xmlns:xlink="http://www.w3.org/1999/xlink" content-type="dwc:institutional_code" xlink:type="simple">NHMUK</named-content>), 1 female.</p></tp:treatment-sec><tp:treatment-sec sec-type="description" id="SECID0EK6DI"><title>Description.</title><p>Length: 1.28–1.50 mm. General colour brown; tarsi, antenna, mouthparts yellowish. Winged. Eyes well developed. Pronotum1.6 times as wide as long. Elytra 1.2 times as long as wide. Elytral internal angle rounded in male and in female, without noticeable sexual dimorphism. Male protarsi 0.6 times as wide as the protibia. <italic>Spiculum gastrale</italic> of <!--PageBreak-->the male genital segment dilated into a narrow spatula (Figure <xref ref-type="fig" rid="F13">13t</xref>). Aedeagus approximately 4.7 times smaller than the body length, slightly arcuate in lateral view and the sides slightly arcuate in dorsal view, the apex with a short ventrally deflexed hook (Figures <xref ref-type="fig" rid="F12">12m</xref>, <xref ref-type="fig" rid="F2">2n</xref>). Internal stylus of the endophallus long and nearly straight. On each side one lateroventral preapical seta, one lateroapical, and one seta located at the apical third of the length of the aedeagus. The lateroapical seta is pointing forward, the other orthogonally to the plane of the aedeagus. In addition, there are two very strong preapical setae on each side, which have no equivalent in other species. Female genital segment with reduced gonocoxites. Spermiduct helical with a very large number of tightly compacted coils. Apex of the spermatheca rounded, without apical sclerotised plate (Figure <xref ref-type="fig" rid="F13">13u</xref>).</p></tp:treatment-sec><tp:treatment-sec sec-type="Differential diagnosis" id="SECID0EFAAK"><title>Differential diagnosis.</title><p>Small-sized species with normally developed eyes and non-spiniform female elytra. Spermiduct tightly coiled; aedeagus small; distinguishable from <italic><tp:taxon-name><tp:taxon-name-part taxon-name-part-type="genus" reg="Ptomaphaminus">P.</tp:taxon-name-part><tp:taxon-name-part taxon-name-part-type="species" reg="marshalli">marshalli</tp:taxon-name-part></tp:taxon-name></italic>, which has an equally small aedeagus, by the very short hook.</p></tp:treatment-sec><tp:treatment-sec sec-type="habitat" id="SECID0EWAAK"><title>Habitat and distribution.</title><p>Known from lowland forests of Gunung Mulu, Sarawak, Malaysia.</p></tp:treatment-sec><tp:treatment-sec sec-type="remarks" id="SECID0E2AAK"><title>Remarks.</title><p>A very small species, one of the smallest species of the genus.</p></tp:treatment-sec><tp:treatment-sec sec-type="etymology" id="SECID0EABAK"><title>Etymology.</title><p>Named for its very small size (<italic><tp:taxon-name><tp:taxon-name-part taxon-name-part-type="genus" reg="Ptomaphaminus"/><tp:taxon-name-part taxon-name-part-type="species" reg="nanus">nanus</tp:taxon-name-part></tp:taxon-name></italic> = dwarf).</p></tp:treatment-sec><tp:treatment-sec><!--Section generated to contain objects referenced in tp:taxon-treatment.--><fig id="F12" position="float" orientation="portrait"><label>Figure 12.</label><caption><p><italic><tp:taxon-name><tp:taxon-name-part taxon-name-part-type="genus" reg="Ptomaphaminus">Ptomaphaminus</tp:taxon-name-part></tp:taxon-name></italic>, aedeagus. <bold>a, c, e, g, i, k, n, p, r, t, v, x, z</bold> lateral view <bold>b, d, f, h, j, l, m, o, q, s, u, w, y</bold> dorsal view. <bold>a, b</bold><italic><tp:taxon-name><tp:taxon-name-part taxon-name-part-type="genus" reg="Ptomaphaginus">P.</tp:taxon-name-part><tp:taxon-name-part taxon-name-part-type="species" reg="latescens">latescens</tp:taxon-name-part></tp:taxon-name></italic><bold>c, d</bold><italic><tp:taxon-name><tp:taxon-name-part taxon-name-part-type="genus" reg="Ptomaphaminus">P.</tp:taxon-name-part><tp:taxon-name-part taxon-name-part-type="species" reg="testaceus">testaceus</tp:taxon-name-part></tp:taxon-name></italic> sp. n., Sarawak, Gunung Mulu <bold>e, f</bold><italic><tp:taxon-name><tp:taxon-name-part taxon-name-part-type="genus" reg="Ptomaphaginus">P.</tp:taxon-name-part><tp:taxon-name-part taxon-name-part-type="species" reg="ater">ater</tp:taxon-name-part></tp:taxon-name></italic>, paratype (<abbrev xmlns:xlink="http://www.w3.org/1999/xlink" content-type="institution" xlink:title="Collection Michel Perreau, Paris" id="ABBRID0EP5CI" xlink:type="simple">CMPR</abbrev>). <bold>g, h</bold><italic><tp:taxon-name><tp:taxon-name-part taxon-name-part-type="genus" reg="Ptomaphaginus">P.</tp:taxon-name-part><tp:taxon-name-part taxon-name-part-type="species" reg="chapmani">chapmani</tp:taxon-name-part></tp:taxon-name></italic>, Sarawak, Gunung Mulu <bold>i, j</bold><italic><tp:taxon-name><tp:taxon-name-part taxon-name-part-type="genus" reg="Ptomaphaminus">P.</tp:taxon-name-part><tp:taxon-name-part taxon-name-part-type="species" reg="sarawacensis">sarawacensis</tp:taxon-name-part></tp:taxon-name></italic> sp. n., Sarawak, Gunung Mulu <bold>k, l</bold><italic><tp:taxon-name><tp:taxon-name-part taxon-name-part-type="genus" reg="Ptomaphaminus">P.</tp:taxon-name-part><tp:taxon-name-part taxon-name-part-type="species" reg="hanskii">hanskii</tp:taxon-name-part></tp:taxon-name></italic> sp. n., Sarawak, Gunung Mulu <bold>m, n</bold><italic><tp:taxon-name><tp:taxon-name-part taxon-name-part-type="genus" reg="Ptomaphaminus">P.</tp:taxon-name-part><tp:taxon-name-part taxon-name-part-type="species" reg="nanus">nanus</tp:taxon-name-part></tp:taxon-name></italic> sp. n., Sarawak, Gunung Mulu <bold>o, p</bold><italic><tp:taxon-name><tp:taxon-name-part taxon-name-part-type="genus" reg="Ptomaphaminus">P.</tp:taxon-name-part><tp:taxon-name-part taxon-name-part-type="species" reg="marshalli">marshalli</tp:taxon-name-part></tp:taxon-name></italic> n. sp., Sarawak, Gunung Mulu <bold>q, r</bold><italic><tp:taxon-name><tp:taxon-name-part taxon-name-part-type="genus" reg="Ptomaphaminus">P.</tp:taxon-name-part><tp:taxon-name-part taxon-name-part-type="species" reg="fagei">fagei</tp:taxon-name-part></tp:taxon-name></italic> holotype (<abbrev xmlns:xlink="http://www.w3.org/1999/xlink" content-type="institution" xlink:title="Collection Michel Perreau, Paris" id="ABBRID0ECBDI" xlink:type="simple">CMPR</abbrev>) <bold>s, t</bold><italic><tp:taxon-name><tp:taxon-name-part taxon-name-part-type="genus" reg="Ptomaphaminus">P.</tp:taxon-name-part><tp:taxon-name-part taxon-name-part-type="species" reg="layangensis">layangensis</tp:taxon-name-part></tp:taxon-name></italic> sp. n., Sabah, Gunung Kinabalu, Layang-Layang <bold>u, v</bold><italic><tp:taxon-name><tp:taxon-name-part taxon-name-part-type="genus" reg="Ptomaphaminus">P.</tp:taxon-name-part><tp:taxon-name-part taxon-name-part-type="species" reg="kinabatanganensis">kinabatanganensis</tp:taxon-name-part></tp:taxon-name></italic> sp. n., Sabah, Kinabatangan valley, Gua Ikan <bold>w, x</bold><italic><tp:taxon-name><tp:taxon-name-part taxon-name-part-type="genus" reg="Ptomaphaminus">P.</tp:taxon-name-part><tp:taxon-name-part taxon-name-part-type="species" reg="alabensis">alabensis</tp:taxon-name-part></tp:taxon-name></italic> sp. n., Sabah, Gunung Alab <bold>y, z</bold><italic><tp:taxon-name><tp:taxon-name-part taxon-name-part-type="genus" reg="Ptomaphaminus">P.</tp:taxon-name-part><tp:taxon-name-part taxon-name-part-type="species" reg="microphallus">microphallus</tp:taxon-name-part></tp:taxon-name></italic> sp. n., Sabah, Kinabalu, Poring Hot Springs.</p></caption><graphic xmlns:xlink="http://www.w3.org/1999/xlink" xlink:href="zookeys-777-057-g012.jpg" position="float" orientation="portrait" xlink:type="simple" id="oo_220124.jpg"/></fig><fig id="F13" position="float" orientation="portrait"><label>Figure 13.</label><caption><p><italic><tp:taxon-name><tp:taxon-name-part taxon-name-part-type="genus" reg="Ptomaphaminus">Ptomaphaminus</tp:taxon-name-part></tp:taxon-name></italic>, <bold>a, c, e, g, i, k, n, o, r, t, v, x</bold> male genital segments <bold>b, d, f, h, j, l, n, p, q, s, u, w, y</bold> female genital segments. <bold>a, b</bold><italic><tp:taxon-name><tp:taxon-name-part taxon-name-part-type="genus" reg="Ptomaphaginus">P.</tp:taxon-name-part><tp:taxon-name-part taxon-name-part-type="species" reg="latescens">latescens</tp:taxon-name-part></tp:taxon-name></italic><bold>c, d</bold><italic><tp:taxon-name><tp:taxon-name-part taxon-name-part-type="genus" reg="Ptomaphaminus">P.</tp:taxon-name-part><tp:taxon-name-part taxon-name-part-type="species" reg="testaceus">testaceus</tp:taxon-name-part></tp:taxon-name></italic> sp. n. <bold>e, f</bold><italic><tp:taxon-name><tp:taxon-name-part taxon-name-part-type="genus" reg="Ptomaphaginus">P.</tp:taxon-name-part><tp:taxon-name-part taxon-name-part-type="species" reg="ater">ater</tp:taxon-name-part></tp:taxon-name></italic>, paratype (<abbrev xmlns:xlink="http://www.w3.org/1999/xlink" content-type="institution" xlink:title="Collection Michel Perreau, Paris" id="ABBRID0E1EDI" xlink:type="simple">CMPR</abbrev>) <bold>g, h</bold><italic><tp:taxon-name><tp:taxon-name-part taxon-name-part-type="genus" reg="Ptomaphaminus">P.</tp:taxon-name-part><tp:taxon-name-part taxon-name-part-type="species" reg="sarawacensis">sarawacensis</tp:taxon-name-part></tp:taxon-name></italic> sp. n., Sarawak, Gunung Mulu <bold>i, j</bold><italic><tp:taxon-name><tp:taxon-name-part taxon-name-part-type="genus" reg="Ptomaphaminus">P.</tp:taxon-name-part><tp:taxon-name-part taxon-name-part-type="species" reg="hanskii">hanskii</tp:taxon-name-part></tp:taxon-name></italic> sp. n., Sarawak, Gunung Mulu <bold>k, l</bold><italic><tp:taxon-name><tp:taxon-name-part taxon-name-part-type="genus" reg="Ptomaphaminus">P.</tp:taxon-name-part><tp:taxon-name-part taxon-name-part-type="species" reg="fagei">fagei</tp:taxon-name-part></tp:taxon-name></italic>, paratype (<abbrev xmlns:xlink="http://www.w3.org/1999/xlink" content-type="institution" xlink:title="Collection Michel Perreau, Paris" id="ABBRID0EGGDI" xlink:type="simple">CMPR</abbrev>) <bold>m, n</bold><italic><tp:taxon-name><tp:taxon-name-part taxon-name-part-type="genus" reg="Ptomaphaminus">P.</tp:taxon-name-part><tp:taxon-name-part taxon-name-part-type="species" reg="kinabatanganensis">kinabatanganensis</tp:taxon-name-part></tp:taxon-name></italic> sp. n. Sabah, Lower Kinabatangan, Gua Fico <bold>o, p</bold><italic><tp:taxon-name><tp:taxon-name-part taxon-name-part-type="genus" reg="Ptomaphaminus">P.</tp:taxon-name-part><tp:taxon-name-part taxon-name-part-type="species" reg="layangensis">layangensis</tp:taxon-name-part></tp:taxon-name></italic> sp. n. Sabah, Gunung Kinabalu, Layang-Layang <bold>q</bold><italic><tp:taxon-name><tp:taxon-name-part taxon-name-part-type="genus" reg="Ptomaphaminus">P.</tp:taxon-name-part><tp:taxon-name-part taxon-name-part-type="species" reg="microphallus">microphallus</tp:taxon-name-part></tp:taxon-name></italic> sp. n., Sabah, Kinabalu, Poring Hot Springs <bold>r, s</bold><italic><tp:taxon-name><tp:taxon-name-part taxon-name-part-type="genus" reg="Ptomaphaginus">P.</tp:taxon-name-part><tp:taxon-name-part taxon-name-part-type="species" reg="chapmani">chapmani</tp:taxon-name-part></tp:taxon-name></italic>, Sarawak, Gunung Mulu <bold>t, u</bold><italic><tp:taxon-name><tp:taxon-name-part taxon-name-part-type="genus" reg="Ptomaphaminus">P.</tp:taxon-name-part><tp:taxon-name-part taxon-name-part-type="species" reg="nanus">nanus</tp:taxon-name-part></tp:taxon-name></italic> sp. n., Sarawak, Gunung Mulu. <bold>v, w</bold><italic><tp:taxon-name><tp:taxon-name-part taxon-name-part-type="genus" reg="Ptomaphaminus">P.</tp:taxon-name-part><tp:taxon-name-part taxon-name-part-type="species" reg="alabensis">alabensis</tp:taxon-name-part></tp:taxon-name></italic> sp. n., Sabah, Gunung Alab. <bold>x, y</bold><italic><tp:taxon-name><tp:taxon-name-part taxon-name-part-type="genus" reg="Ptomaphaminus">P.</tp:taxon-name-part><tp:taxon-name-part taxon-name-part-type="species" reg="marshalli">marshalli</tp:taxon-name-part></tp:taxon-name></italic> sp. n., Sarawak, Gunung Mulu.</p></caption><graphic xmlns:xlink="http://www.w3.org/1999/xlink" xlink:href="zookeys-777-057-g013.jpg" position="float" orientation="portrait" xlink:type="simple" id="oo_220125.jpg"/></fig><fig id="F2" position="float" orientation="portrait"><label>Figure 2.</label><caption><p><italic><tp:taxon-name><tp:taxon-name-part taxon-name-part-type="genus" reg="Catops">Catops</tp:taxon-name-part><tp:taxon-name-part taxon-name-part-type="species" reg="pruinosus">pruinosus</tp:taxon-name-part></tp:taxon-name></italic> Schweiger, habitus of the female holotype of <italic><tp:taxon-name><tp:taxon-name-part taxon-name-part-type="genus" reg="Catops">C.</tp:taxon-name-part><tp:taxon-name-part taxon-name-part-type="species" reg="solitarius">solitarius</tp:taxon-name-part></tp:taxon-name></italic> Szymczakowski from Sandakan (photograph Jan Růžička).</p></caption><graphic xmlns:xlink="http://www.w3.org/1999/xlink" xlink:href="zookeys-777-057-g002.jpg" position="float" orientation="portrait" xlink:type="simple" id="oo_220108.jpg"/></fig></tp:treatment-sec></tp:taxon-treatment>
