# Supplementary material for: A review of the Cholevinae from the island of Borneo (Coleoptera, Leiodidae)
Source: Zookeys. 2018 Jul 30;(777):57–108. doi: 10.3897/zookeys.777.23212 (PMC6079114; doi:10.3897/zookeys.777.23212)
Supplement: XML Treatment for Ptomaphaminus marshalli [file zookeys.777.23212-treatment30.xml]

<!DOCTYPE tp:taxon-treatment
  PUBLIC "-//TaxonX//DTD Taxonomic Treatment Publishing DTD v0 20100105//EN" "tax-treatment-NSO.dtd">
<tp:taxon-treatment xmlns:tp="http://www.plazi.org/taxpub"><tp:treatment-meta><kwd-group><label>Taxon classification</label><kwd><named-content xmlns:xlink="http://www.w3.org/1999/xlink" content-type="kingdom">Animalia</named-content></kwd><kwd><named-content xmlns:xlink="http://www.w3.org/1999/xlink" content-type="order">Coleoptera</named-content></kwd><kwd><named-content xmlns:xlink="http://www.w3.org/1999/xlink" content-type="family">Leiodidae</named-content></kwd></kwd-group><mixed-citation publication-type="journal"><person-group><name><surname>Schilthuizen</surname><given-names>Menno</given-names></name><name><surname>Perreau</surname><given-names>Michel</given-names></name><name><surname>Njunjić</surname><given-names>Iva</given-names></name></person-group><article-title>A review of the <tp:taxon-name><tp:taxon-name-part taxon-name-part-type="subfamily">Cholevinae</tp:taxon-name-part></tp:taxon-name> from the island of Borneo (<tp:taxon-name><tp:taxon-name-part taxon-name-part-type="order">Coleoptera</tp:taxon-name-part></tp:taxon-name>, <tp:taxon-name><tp:taxon-name-part taxon-name-part-type="family">Leiodidae</tp:taxon-name-part></tp:taxon-name>)</article-title><source>Zookeys</source><day>30</day><month>7</month><year>2018</year><volume>2018</volume><issue>777</issue><fpage>57</fpage><lpage>108</lpage><pub-id pub-id-type="doi">10.3897/zookeys.777.23212</pub-id></mixed-citation></tp:treatment-meta><tp:nomenclature><tp:taxon-name>
              <tp:taxon-name-part taxon-name-part-type="genus" reg="Ptomaphaminus">Ptomaphaminus</tp:taxon-name-part>
              <tp:taxon-name-part taxon-name-part-type="species" reg="marshalli">marshalli</tp:taxon-name-part>
              <object-id xmlns:xlink="http://www.w3.org/1999/xlink" content-type="zoobank" xlink:type="simple">http://zoobank.org/B09BB75F-114E-42C4-B3FD-B6490A445EB5</object-id>
            </tp:taxon-name><tp:taxon-authority>Schilthuizen &amp; Perreau</tp:taxon-authority><tp:taxon-status xmlns:xlink="http://www.w3.org/1999/xlink" xlink:type="simple">sp. n.</tp:taxon-status><xref ref-type="fig" rid="F12">Figures 12o, p</xref><xref ref-type="fig" rid="F13">, 13x, y</xref><xref ref-type="fig" rid="F14">, 14a, b</xref></tp:nomenclature><tp:treatment-sec sec-type="material" id="SECID0EFDAK"><title>Material.</title><p><bold>Holotype</bold>: Malaysia, Sarawak, 4<sup>th</sup> Division, Gunung Mulu National Park, Slope, 29.4.78, Tps 4–6, v–viii.1978 (leg. P.M. Hammond &amp; J.E. Marshall, in <named-content xmlns:xlink="http://www.w3.org/1999/xlink" content-type="dwc:institutional_code" xlink:type="simple">NHMUK</named-content>, B.M.1978–49), 1 male. <bold>Paratypes</bold>: Sarawak. Gunung Mulu National Park, Slope, 29.4.78, Tps 4–6, v–viii.1978 (leg. P.M. Hammond &amp; J.E. Marshall, <named-content xmlns:xlink="http://www.w3.org/1999/xlink" content-type="dwc:institutional_code" xlink:type="simple">NHMUK</named-content>, B.M.1978–49), 2 males, 1 female; Gunung Mulu National Park, Slope, 29.4.78, Tps 1–3, v–viii.1978 (leg. P.M. Hammond &amp; J.E. Marshall, <named-content xmlns:xlink="http://www.w3.org/1999/xlink" content-type="dwc:institutional_code" xlink:type="simple">NHMUK</named-content>, B.M.1978–49), 6 males, 7 females; Gunung Mulu National Park, Slope, 7.4.78, baited traps, v–viii.1978 (leg. P.M. Hammond &amp; J.E. Marshall, <named-content xmlns:xlink="http://www.w3.org/1999/xlink" content-type="dwc:institutional_code" xlink:type="simple">NHMUK</named-content>, B.M.1978–49), 1 female. <italic>Sabah</italic>. Crocker Range Park, Inobong Station, <named-content xmlns:xlink="http://www.w3.org/1999/xlink" content-type="dwc:verbatimCoordinates" xlink:type="simple"><named-content content-type="geo-json" specific-use="{&#34;type&#34;:&#34;Point&#34;,&#34;coordinates&#34;:[116.106050,5.854417]}" id="NCID0EKEAK" xlink:type="simple">5°51.265'N, 116°06.363'E</named-content></named-content>, 500 m elev., 21–23.ix.2012 (leg. M. Schilthuizen, Crocker Range / Kinabalu Expedition, <named-content xmlns:xlink="http://www.w3.org/1999/xlink" content-type="dwc:institutional_code" xlink:type="simple">RMNH</named-content>.INS.555639), 1 male.</p></tp:treatment-sec><tp:treatment-sec sec-type="description" id="SECID0EUEAK"><title>Description.</title><p>Length: 1.50–1.90 mm. General colour brown; the tarsi, the two first antennomeres, the base of the third antennomere, and of the tibiae yellowish. Winged. Eyes well developed. Pronotum 1.65 times as wide as long. Elytra 1.25 times as long as wide. Female sutural apex of elytra rounded (Figure <xref ref-type="fig" rid="F14">14b</xref>), similar to the male (Figure <xref ref-type="fig" rid="F14">14a</xref>). <italic>Spiculum gastrale</italic> of the male genital segment apically dilated into a short discoid expansion (Figure <xref ref-type="fig" rid="F13">13x</xref>). Aedeagus approximately 5.7 times shorter than the body length, the sides regularly arcuate in dorsal view (Figure <xref ref-type="fig" rid="F12">12o</xref>), moderately arcuate ventrally and obtusely angular dorsally in lateral view (Figure <xref ref-type="fig" rid="F12">12p</xref>). Apex of the median lobe with a large ventrally deflexed but not retroverted hook. Four lateroventral setae spaced from the apical third of the aedeagus and the apex. Internal stylus of the endophallus moderately sinuate. Female genital segment with reduced gonocoxites. Spermiduct not helical. Apex of the spermatheca conically narrowed, the apex shortly rounded, without apical sclerotised plate (Figure <xref ref-type="fig" rid="F13">13y</xref>).</p><fig id="F14" position="float" orientation="portrait"><label>Figure 14.</label><caption><p><italic><tp:taxon-name><tp:taxon-name-part taxon-name-part-type="genus" reg="Ptomaphaminus">Ptomaphaminus</tp:taxon-name-part></tp:taxon-name></italic>, elytral apices. <bold>a</bold><italic><tp:taxon-name><tp:taxon-name-part taxon-name-part-type="genus" reg="Ptomaphaminus">P.</tp:taxon-name-part><tp:taxon-name-part taxon-name-part-type="species" reg="marshalli">marshalli</tp:taxon-name-part></tp:taxon-name></italic>, male, Sarawak, Gunung Mulu <bold>b</bold><italic><tp:taxon-name><tp:taxon-name-part taxon-name-part-type="genus" reg="Ptomaphaminus">P.</tp:taxon-name-part><tp:taxon-name-part taxon-name-part-type="species" reg="marshalli">marshalli</tp:taxon-name-part></tp:taxon-name></italic>, female, Sarawak, Gunung Mulu <bold>c</bold><italic><tp:taxon-name><tp:taxon-name-part taxon-name-part-type="genus" reg="Ptomaphaminus">P.</tp:taxon-name-part><tp:taxon-name-part taxon-name-part-type="species" reg="sarawacensis">sarawacensis</tp:taxon-name-part></tp:taxon-name></italic>, female Sarawak, Gunung Mulu <bold>d</bold><italic><tp:taxon-name><tp:taxon-name-part taxon-name-part-type="genus" reg="Ptomaphaginus">P.</tp:taxon-name-part><tp:taxon-name-part taxon-name-part-type="species" reg="ater">ater</tp:taxon-name-part></tp:taxon-name></italic> female paratype (<abbrev xmlns:xlink="http://www.w3.org/1999/xlink" content-type="institution" xlink:title="Collection Michel Perreau, Paris" id="ABBRID0EXHAK" xlink:type="simple">CMPR</abbrev>) <bold>e</bold><italic><tp:taxon-name><tp:taxon-name-part taxon-name-part-type="genus" reg="Ptomaphaginus">P.</tp:taxon-name-part><tp:taxon-name-part taxon-name-part-type="species" reg="chapmani">chapmani</tp:taxon-name-part></tp:taxon-name></italic> female Sarawak, Gunung Mulu.</p></caption><graphic xmlns:xlink="http://www.w3.org/1999/xlink" xlink:href="zookeys-777-057-g014.jpg" position="float" orientation="portrait" xlink:type="simple" id="oo_220126.jpg"/></fig></tp:treatment-sec><tp:treatment-sec sec-type="Differential diagnosis" id="SECID0EOIAK"><title>Differential diagnosis.</title><p>Females of this species can be recognized by the apex of the spermatheca, which is conically narrowed, a very distinct morphology compared to all other species, which have a spermatheca with a widely rounded apex.</p></tp:treatment-sec><tp:treatment-sec sec-type="habitat" id="SECID0ETIAK"><title>Habitat and distribution.</title><p>Known from lowland forests of Gunung Mulu, Sarawak, and of Gunung Kinabalu, Sabah, Malaysia.</p></tp:treatment-sec><tp:treatment-sec sec-type="etymology" id="SECID0EYIAK"><title>Etymology.</title><p>Dedicated to J. E. Marshall, one of the collectors of the species during the expedition of the Natural History Museum of London in Sarawak.</p><!--PageBreak--></tp:treatment-sec><tp:treatment-sec><!--Section generated to contain objects referenced in tp:taxon-treatment.--><fig id="F12" position="float" orientation="portrait"><label>Figure 12.</label><caption><p><italic><tp:taxon-name><tp:taxon-name-part taxon-name-part-type="genus" reg="Ptomaphaminus">Ptomaphaminus</tp:taxon-name-part></tp:taxon-name></italic>, aedeagus. <bold>a, c, e, g, i, k, n, p, r, t, v, x, z</bold> lateral view <bold>b, d, f, h, j, l, m, o, q, s, u, w, y</bold> dorsal view. <bold>a, b</bold><italic><tp:taxon-name><tp:taxon-name-part taxon-name-part-type="genus" reg="Ptomaphaginus">P.</tp:taxon-name-part><tp:taxon-name-part taxon-name-part-type="species" reg="latescens">latescens</tp:taxon-name-part></tp:taxon-name></italic><bold>c, d</bold><italic><tp:taxon-name><tp:taxon-name-part taxon-name-part-type="genus" reg="Ptomaphaminus">P.</tp:taxon-name-part><tp:taxon-name-part taxon-name-part-type="species" reg="testaceus">testaceus</tp:taxon-name-part></tp:taxon-name></italic> sp. n., Sarawak, Gunung Mulu <bold>e, f</bold><italic><tp:taxon-name><tp:taxon-name-part taxon-name-part-type="genus" reg="Ptomaphaginus">P.</tp:taxon-name-part><tp:taxon-name-part taxon-name-part-type="species" reg="ater">ater</tp:taxon-name-part></tp:taxon-name></italic>, paratype (<abbrev xmlns:xlink="http://www.w3.org/1999/xlink" content-type="institution" xlink:title="Collection Michel Perreau, Paris" id="ABBRID0EP5CI" xlink:type="simple">CMPR</abbrev>). <bold>g, h</bold><italic><tp:taxon-name><tp:taxon-name-part taxon-name-part-type="genus" reg="Ptomaphaginus">P.</tp:taxon-name-part><tp:taxon-name-part taxon-name-part-type="species" reg="chapmani">chapmani</tp:taxon-name-part></tp:taxon-name></italic>, Sarawak, Gunung Mulu <bold>i, j</bold><italic><tp:taxon-name><tp:taxon-name-part taxon-name-part-type="genus" reg="Ptomaphaminus">P.</tp:taxon-name-part><tp:taxon-name-part taxon-name-part-type="species" reg="sarawacensis">sarawacensis</tp:taxon-name-part></tp:taxon-name></italic> sp. n., Sarawak, Gunung Mulu <bold>k, l</bold><italic><tp:taxon-name><tp:taxon-name-part taxon-name-part-type="genus" reg="Ptomaphaminus">P.</tp:taxon-name-part><tp:taxon-name-part taxon-name-part-type="species" reg="hanskii">hanskii</tp:taxon-name-part></tp:taxon-name></italic> sp. n., Sarawak, Gunung Mulu <bold>m, n</bold><italic><tp:taxon-name><tp:taxon-name-part taxon-name-part-type="genus" reg="Ptomaphaminus">P.</tp:taxon-name-part><tp:taxon-name-part taxon-name-part-type="species" reg="nanus">nanus</tp:taxon-name-part></tp:taxon-name></italic> sp. n., Sarawak, Gunung Mulu <bold>o, p</bold><italic><tp:taxon-name><tp:taxon-name-part taxon-name-part-type="genus" reg="Ptomaphaminus">P.</tp:taxon-name-part><tp:taxon-name-part taxon-name-part-type="species" reg="marshalli">marshalli</tp:taxon-name-part></tp:taxon-name></italic> n. sp., Sarawak, Gunung Mulu <bold>q, r</bold><italic><tp:taxon-name><tp:taxon-name-part taxon-name-part-type="genus" reg="Ptomaphaminus">P.</tp:taxon-name-part><tp:taxon-name-part taxon-name-part-type="species" reg="fagei">fagei</tp:taxon-name-part></tp:taxon-name></italic> holotype (<abbrev xmlns:xlink="http://www.w3.org/1999/xlink" content-type="institution" xlink:title="Collection Michel Perreau, Paris" id="ABBRID0ECBDI" xlink:type="simple">CMPR</abbrev>) <bold>s, t</bold><italic><tp:taxon-name><tp:taxon-name-part taxon-name-part-type="genus" reg="Ptomaphaminus">P.</tp:taxon-name-part><tp:taxon-name-part taxon-name-part-type="species" reg="layangensis">layangensis</tp:taxon-name-part></tp:taxon-name></italic> sp. n., Sabah, Gunung Kinabalu, Layang-Layang <bold>u, v</bold><italic><tp:taxon-name><tp:taxon-name-part taxon-name-part-type="genus" reg="Ptomaphaminus">P.</tp:taxon-name-part><tp:taxon-name-part taxon-name-part-type="species" reg="kinabatanganensis">kinabatanganensis</tp:taxon-name-part></tp:taxon-name></italic> sp. n., Sabah, Kinabatangan valley, Gua Ikan <bold>w, x</bold><italic><tp:taxon-name><tp:taxon-name-part taxon-name-part-type="genus" reg="Ptomaphaminus">P.</tp:taxon-name-part><tp:taxon-name-part taxon-name-part-type="species" reg="alabensis">alabensis</tp:taxon-name-part></tp:taxon-name></italic> sp. n., Sabah, Gunung Alab <bold>y, z</bold><italic><tp:taxon-name><tp:taxon-name-part taxon-name-part-type="genus" reg="Ptomaphaminus">P.</tp:taxon-name-part><tp:taxon-name-part taxon-name-part-type="species" reg="microphallus">microphallus</tp:taxon-name-part></tp:taxon-name></italic> sp. n., Sabah, Kinabalu, Poring Hot Springs.</p></caption><graphic xmlns:xlink="http://www.w3.org/1999/xlink" xlink:href="zookeys-777-057-g012.jpg" position="float" orientation="portrait" xlink:type="simple" id="oo_220124.jpg"/></fig><fig id="F13" position="float" orientation="portrait"><label>Figure 13.</label><caption><p><italic><tp:taxon-name><tp:taxon-name-part taxon-name-part-type="genus" reg="Ptomaphaminus">Ptomaphaminus</tp:taxon-name-part></tp:taxon-name></italic>, <bold>a, c, e, g, i, k, n, o, r, t, v, x</bold> male genital segments <bold>b, d, f, h, j, l, n, p, q, s, u, w, y</bold> female genital segments. <bold>a, b</bold><italic><tp:taxon-name><tp:taxon-name-part taxon-name-part-type="genus" reg="Ptomaphaginus">P.</tp:taxon-name-part><tp:taxon-name-part taxon-name-part-type="species" reg="latescens">latescens</tp:taxon-name-part></tp:taxon-name></italic><bold>c, d</bold><italic><tp:taxon-name><tp:taxon-name-part taxon-name-part-type="genus" reg="Ptomaphaminus">P.</tp:taxon-name-part><tp:taxon-name-part taxon-name-part-type="species" reg="testaceus">testaceus</tp:taxon-name-part></tp:taxon-name></italic> sp. n. <bold>e, f</bold><italic><tp:taxon-name><tp:taxon-name-part taxon-name-part-type="genus" reg="Ptomaphaginus">P.</tp:taxon-name-part><tp:taxon-name-part taxon-name-part-type="species" reg="ater">ater</tp:taxon-name-part></tp:taxon-name></italic>, paratype (<abbrev xmlns:xlink="http://www.w3.org/1999/xlink" content-type="institution" xlink:title="Collection Michel Perreau, Paris" id="ABBRID0E1EDI" xlink:type="simple">CMPR</abbrev>) <bold>g, h</bold><italic><tp:taxon-name><tp:taxon-name-part taxon-name-part-type="genus" reg="Ptomaphaminus">P.</tp:taxon-name-part><tp:taxon-name-part taxon-name-part-type="species" reg="sarawacensis">sarawacensis</tp:taxon-name-part></tp:taxon-name></italic> sp. n., Sarawak, Gunung Mulu <bold>i, j</bold><italic><tp:taxon-name><tp:taxon-name-part taxon-name-part-type="genus" reg="Ptomaphaminus">P.</tp:taxon-name-part><tp:taxon-name-part taxon-name-part-type="species" reg="hanskii">hanskii</tp:taxon-name-part></tp:taxon-name></italic> sp. n., Sarawak, Gunung Mulu <bold>k, l</bold><italic><tp:taxon-name><tp:taxon-name-part taxon-name-part-type="genus" reg="Ptomaphaminus">P.</tp:taxon-name-part><tp:taxon-name-part taxon-name-part-type="species" reg="fagei">fagei</tp:taxon-name-part></tp:taxon-name></italic>, paratype (<abbrev xmlns:xlink="http://www.w3.org/1999/xlink" content-type="institution" xlink:title="Collection Michel Perreau, Paris" id="ABBRID0EGGDI" xlink:type="simple">CMPR</abbrev>) <bold>m, n</bold><italic><tp:taxon-name><tp:taxon-name-part taxon-name-part-type="genus" reg="Ptomaphaminus">P.</tp:taxon-name-part><tp:taxon-name-part taxon-name-part-type="species" reg="kinabatanganensis">kinabatanganensis</tp:taxon-name-part></tp:taxon-name></italic> sp. n. Sabah, Lower Kinabatangan, Gua Fico <bold>o, p</bold><italic><tp:taxon-name><tp:taxon-name-part taxon-name-part-type="genus" reg="Ptomaphaminus">P.</tp:taxon-name-part><tp:taxon-name-part taxon-name-part-type="species" reg="layangensis">layangensis</tp:taxon-name-part></tp:taxon-name></italic> sp. n. Sabah, Gunung Kinabalu, Layang-Layang <bold>q</bold><italic><tp:taxon-name><tp:taxon-name-part taxon-name-part-type="genus" reg="Ptomaphaminus">P.</tp:taxon-name-part><tp:taxon-name-part taxon-name-part-type="species" reg="microphallus">microphallus</tp:taxon-name-part></tp:taxon-name></italic> sp. n., Sabah, Kinabalu, Poring Hot Springs <bold>r, s</bold><italic><tp:taxon-name><tp:taxon-name-part taxon-name-part-type="genus" reg="Ptomaphaginus">P.</tp:taxon-name-part><tp:taxon-name-part taxon-name-part-type="species" reg="chapmani">chapmani</tp:taxon-name-part></tp:taxon-name></italic>, Sarawak, Gunung Mulu <bold>t, u</bold><italic><tp:taxon-name><tp:taxon-name-part taxon-name-part-type="genus" reg="Ptomaphaminus">P.</tp:taxon-name-part><tp:taxon-name-part taxon-name-part-type="species" reg="nanus">nanus</tp:taxon-name-part></tp:taxon-name></italic> sp. n., Sarawak, Gunung Mulu. <bold>v, w</bold><italic><tp:taxon-name><tp:taxon-name-part taxon-name-part-type="genus" reg="Ptomaphaminus">P.</tp:taxon-name-part><tp:taxon-name-part taxon-name-part-type="species" reg="alabensis">alabensis</tp:taxon-name-part></tp:taxon-name></italic> sp. n., Sabah, Gunung Alab. <bold>x, y</bold><italic><tp:taxon-name><tp:taxon-name-part taxon-name-part-type="genus" reg="Ptomaphaminus">P.</tp:taxon-name-part><tp:taxon-name-part taxon-name-part-type="species" reg="marshalli">marshalli</tp:taxon-name-part></tp:taxon-name></italic> sp. n., Sarawak, Gunung Mulu.</p></caption><graphic xmlns:xlink="http://www.w3.org/1999/xlink" xlink:href="zookeys-777-057-g013.jpg" position="float" orientation="portrait" xlink:type="simple" id="oo_220125.jpg"/></fig></tp:treatment-sec></tp:taxon-treatment>
